# Supplementary material for: Dimethyl 4,4′-(pyridine-2,6-diyl)dibenzoate
Source: Acta Crystallogr Sect E Struct Rep Online. 2010 Oct 31;66(Pt 11):o2975. doi: 10.1107/S160053681004362X (PMC3009199; doi:10.1107/S160053681004362X)
Supplement: Supplementary file 2 [file e-66-o2975-Isup2.hkl]

# 
# h,k,l, Fc-squared, Fo-squared, sigma(Fo-squared) and status flag 
# 
data_I
_shelx_title ' 1 in Cmc2(1)' 
_shelx_refln_list_code          4 
_shelx_F_calc_maximum      343.07 
_exptl_crystal_F_000       728.00 
_reflns_d_resolution_high  0.7010 
 
loop_ 
 _symmetry_equiv_pos_as_xyz 
 'x, y, z' 
 '-x, -y, z+1/2' 
 '-x, y, z' 
 'x, -y, z+1/2' 
 'x+1/2, y+1/2, z' 
 '-x+1/2, -y+1/2, z+1/2' 
 '-x+1/2, y+1/2, z' 
 'x+1/2, -y+1/2, z+1/2' 
 
_cell_length_a    34.2956 
_cell_length_b     7.4010 
_cell_length_c     6.6230 
_cell_angle_alpha  90.000 
_cell_angle_beta   90.000 
_cell_angle_gamma  90.000 
 
_shelx_F_squared_multiplier     1.000 
 
loop_ 
 _refln_index_h 
 _refln_index_k 
 _refln_index_l 
 _refln_F_squared_calc 
 _refln_F_squared_meas 
 _refln_F_squared_sigma 
 _refln_observed_status 
   1   1  -9      129.14      161.55      3.80 o 
   3   1  -9       79.42       94.59      3.13 o 
   5   1  -9       46.88       46.86      2.03 o 
   7   1  -9       23.79       30.40      2.30 o 
   9   1  -9       17.16       20.68      2.30 o 
  11   1  -9       14.97       21.93      2.30 o 
  13   1  -9        3.08        3.26      1.54 o 
   0   2  -9      156.82      185.65      8.69 o 
   2   2  -9       30.53       37.06      1.88 o 
   4   2  -9       32.07       37.32      1.88 o 
   6   2  -9        7.44        7.70      1.25 o 
   8   2  -9        5.50        5.97      1.54 o 
  10   2  -9       12.02        7.10      1.54 o 
   1   3  -9      169.41      228.01      6.91 o 
   3   3  -9       11.29       12.06      1.82 o 
   0   0  -8      115.55      127.02      6.51 o 
   2   0  -8       15.39       19.60      1.54 o 
   4   0  -8       60.73       52.91      2.61 o 
   6   0  -8       60.51       61.11      4.34 o 
  10   0  -8       27.91       22.68      7.06 o 
  12   0  -8       67.73       74.91      4.34 o 
  14   0  -8      114.78      123.77      6.51 o 
  16   0  -8       95.86      110.74      6.51 o 
  18   0  -8       25.94       31.48      3.26 o 
  20   0  -8       24.23       22.80      3.26 o 
  22   0  -8       37.98       39.08      3.26 o 
  24   0  -8       16.64       18.46      3.26 o 
   1   1  -8        0.87        0.99      0.59 o 
   3   1  -8        0.96        0.33      0.68 o 
   5   1  -8       12.86       11.41      2.04 o 
   7   1  -8        9.86        9.26      1.17 o 
   9   1  -8        3.58        3.80      1.39 o 
  11   1  -8       11.24       15.12      1.39 o 
  13   1  -8        2.84        4.75      1.39 o 
  15   1  -8        6.69        8.06      1.39 o 
  17   1  -8       14.93       13.83      1.39 o 
  19   1  -8       13.26       13.03      1.54 o 
  21   1  -8       10.79       12.51      1.54 o 
  23   1  -8        8.20        5.43      1.54 o 
  25   1  -8        2.30       -0.54      1.54 o 
   0   2  -8       16.26       20.10      1.54 o 
   2   2  -8        7.54        9.29      1.57 o 
   4   2  -8       13.49       14.11      1.28 o 
   6   2  -8       23.24       20.28      1.82 o 
   8   2  -8       21.05       19.43      1.20 o 
  10   2  -8        5.43        5.97      1.17 o 
  12   2  -8       36.38       43.03      2.03 o 
  14   2  -8       74.60       91.47      3.43 o 
  16   2  -8       63.33       77.08      4.34 o 
  18   2  -8       14.70       14.20      1.54 o 
  20   2  -8        7.69        9.52      1.63 o 
  22   2  -8       29.89       26.61      2.30 o 
  24   2  -8        0.82        2.71      1.54 o 
   1   3  -8        4.56        8.82      2.43 o 
   3   3  -8        0.70        0.70      0.90 o 
   5   3  -8       50.11       50.05      1.88 o 
   7   3  -8       42.60       45.13      2.16 o 
   9   3  -8       11.61       11.15      1.25 o 
  11   3  -8       40.82       44.17      1.88 o 
  13   3  -8        8.24       11.43      1.54 o 
  15   3  -8       17.74       24.44      2.30 o 
  17   3  -8       54.78       60.80      3.07 o 
  19   3  -8       42.90       42.67      2.61 o 
  21   3  -8       36.18       43.04      2.61 o 
   0   4  -8      205.42      227.99      9.77 o 
   2   4  -8       81.12       84.07      3.13 o 
   4   4  -8       37.50       46.00      1.88 o 
   6   4  -8       35.12       36.98      1.88 o 
   8   4  -8       12.93       13.68      2.15 o 
  10   4  -8        7.90        7.90      1.25 o 
  12   4  -8        6.81        7.60      2.05 o 
  14   4  -8       26.03       40.20      2.30 o 
  16   4  -8       18.44       26.06      2.30 o 
  18   4  -8        3.32        4.34      2.17 o 
   1   5  -8        9.96       16.57      2.17 o 
   3   5  -8        3.50        4.34      1.54 o 
   5   5  -8       22.47       25.77      1.88 o 
   7   5  -8       19.20       17.42      1.25 o 
   9   5  -8        3.30        1.81      1.25 o 
  11   5  -8       16.82       20.73      1.58 o 
   1   1  -7       83.45       70.33      2.17 o 
   3   1  -7      355.71      339.07      6.51 o 
   5   1  -7       97.94       89.34      2.20 o 
   7   1  -7       38.06       38.58      1.52 o 
   9   1  -7       53.24       58.23      2.35 o 
  11   1  -7       22.24       21.00      1.17 o 
  13   1  -7       43.49       40.84      2.03 o 
  15   1  -7       69.09       75.74      3.01 o 
  17   1  -7       36.76       29.88      2.03 o 
  19   1  -7       97.71      100.81      4.42 o 
  21   1  -7       31.11       29.60      2.03 o 
  23   1  -7       12.83       15.93      1.96 o 
  25   1  -7      140.27      158.40      4.71 o 
  27   1  -7       25.23       30.07      2.03 o 
  29   1  -7       23.43       27.84      4.34 o 
  31   1  -7       95.68      107.95      4.34 o 
   0   2  -7       21.74       22.27      1.54 o 
   2   2  -7       44.27       48.49      1.63 o 
   4   2  -7      133.34      123.22      2.79 o 
   6   2  -7      150.96      150.46      4.17 o 
   8   2  -7       93.04      104.56      2.90 o 
  10   2  -7       20.37       21.83      1.20 o 
  12   2  -7        5.42        5.47      0.71 o 
  14   2  -7      154.85      157.00      4.71 o 
  16   2  -7       43.07       49.05      2.86 o 
  18   2  -7       27.13       29.84      2.03 o 
  20   2  -7       55.62       51.46      2.35 o 
  22   2  -7       81.26       82.01      3.01 o 
  24   2  -7      145.80      150.51      4.71 o 
  26   2  -7       55.65       58.63      3.07 o 
  28   2  -7       16.32       14.85      1.81 o 
  30   2  -7        0.72       -1.09      1.54 o 
   1   3  -7       54.19       47.81      1.63 o 
   3   3  -7      154.18      143.30      3.09 o 
   5   3  -7        4.86        3.36      0.62 o 
   7   3  -7       28.10       26.07      1.32 o 
   9   3  -7       12.82       12.19      1.17 o 
  11   3  -7       28.63       31.46      1.73 o 
  13   3  -7       58.01       62.25      2.07 o 
  15   3  -7       53.74       57.31      2.67 o 
  17   3  -7       20.14       20.74      1.76 o 
  19   3  -7       23.63       25.86      2.03 o 
  21   3  -7       25.45       24.97      2.30 o 
  23   3  -7        1.92        1.63      1.54 o 
  25   3  -7       41.48       45.22      2.61 o 
  27   3  -7       19.82       22.27      2.30 o 
  29   3  -7        7.83        8.18      1.54 o 
   0   4  -7       37.71       41.28      2.30 o 
   2   4  -7       33.96       31.01      4.37 o 
   4   4  -7       82.24       76.82      2.34 o 
   6   4  -7       83.30       80.24      2.35 o 
   8   4  -7       40.23       42.04      1.73 o 
  10   4  -7        6.40        7.77      1.17 o 
  12   4  -7        8.30        8.61      1.17 o 
  14   4  -7      126.48      141.21      3.65 o 
  16   4  -7       31.11       31.95      1.88 o 
  18   4  -7       10.84       10.97      1.54 o 
  20   4  -7       27.02       26.70      2.30 o 
  22   4  -7       57.36       58.21      3.07 o 
  24   4  -7       88.02       87.07      4.34 o 
  26   4  -7       41.04       47.49      3.80 o 
   3   5  -7       44.47       49.65      1.88 o 
   5   5  -7       33.44       38.30      2.44 o 
   7   5  -7       40.50       38.81      2.66 o 
   9   5  -7       29.53       31.18      1.88 o 
  11   5  -7       22.77       32.00      1.88 o 
  13   5  -7       89.98       94.68      4.81 o 
  15   5  -7       99.39      113.37      3.51 o 
  17   5  -7        4.61        7.39      1.25 o 
  19   5  -7        6.89        8.47      1.63 o 
  21   5  -7       32.89       35.20      3.26 o 
  23   5  -7        9.22       12.70      1.63 o 
   0   6  -7       40.59       38.00      3.26 o 
   2   6  -7       13.16       13.39      2.17 o 
   4   6  -7        4.03        4.86      1.40 o 
   6   6  -7        1.30        1.81      1.36 o 
   8   6  -7        3.50        4.34      1.25 o 
  10   6  -7        4.10        2.17      1.25 o 
  12   6  -7        2.53        2.53      1.25 o 
  14   6  -7        7.62       10.09      1.72 o 
  16   6  -7        0.69       -1.09      1.25 o 
   1   7  -7       16.30       15.28      1.54 o 
   3   7  -7       20.56       21.71      2.30 o 
   0   0  -6      729.20      629.69     22.80 o 
   2   0  -6      212.78      190.09      5.37 o 
   4   0  -6       19.50       19.49      1.78 o 
   6   0  -6      236.63      228.59      6.26 o 
   8   0  -6      638.00      612.37     14.13 o 
  10   0  -6     1076.60     1080.62     24.43 o 
  12   0  -6      151.05      164.06      6.00 o 
  14   0  -6       34.43       31.48      2.30 o 
  16   0  -6      211.91      208.97      7.02 o 
  18   0  -6      653.31      615.03     18.00 o 
  20   0  -6     1025.92     1026.71     28.96 o 
  22   0  -6      293.18      285.95      9.39 o 
  24   0  -6       43.33       41.84      2.61 o 
  26   0  -6       12.99       13.75      3.26 o 
  28   0  -6      206.22      237.23      8.69 o 
  30   0  -6       73.88       81.00      3.61 o 
  32   0  -6        1.92       -0.36      0.97 o 
  34   0  -6        3.00        4.34      2.17 o 
  36   0  -6       63.22       68.40      4.34 o 
   1   1  -6       36.54       29.35      1.41 o 
   3   1  -6       20.70       16.24      1.14 o 
   5   1  -6        2.79        0.54      0.81 o 
   7   1  -6       44.89       49.72      1.59 o 
   9   1  -6       27.89       27.75      0.98 o 
  11   1  -6       96.90      100.18      2.44 o 
  13   1  -6        9.26        9.52      0.78 o 
  15   1  -6        4.24        5.05      0.69 o 
  17   1  -6       23.72       25.41      1.28 o 
  19   1  -6       15.22       14.16      1.39 o 
  21   1  -6       23.98       25.02      2.55 o 
  23   1  -6        6.04        5.79      1.25 o 
  25   1  -6       13.58       13.71      1.39 o 
  27   1  -6        5.34        6.41      1.25 o 
  29   1  -6       22.00       25.90      2.03 o 
  31   1  -6        4.70        5.43      1.79 o 
  33   1  -6        1.46        3.26      1.54 o 
  35   1  -6        0.20       -1.09      1.09 o 
  37   1  -6       13.28       18.46      2.17 o 
   0   2  -6      625.37      506.93     16.40 o 
   2   2  -6      130.79      110.21      2.56 o 
   4   2  -6       22.21       20.27      1.03 o 
   6   2  -6       75.60       70.98      1.74 o 
   8   2  -6      268.39      259.43      5.55 o 
  10   2  -6      322.89      324.97      6.66 o 
  12   2  -6       98.96      102.67      2.63 o 
  14   2  -6        0.63        0.16      0.67 o 
  16   2  -6      112.52      108.58      3.43 o 
  18   2  -6      297.81      296.15      7.73 o 
  20   2  -6      363.39      367.55      9.02 o 
  22   2  -6       87.36       90.63      3.31 o 
  24   2  -6       10.98       10.95      1.39 o 
  26   2  -6        8.37        9.68      1.77 o 
  28   2  -6      156.30      181.56      5.06 o 
  30   2  -6       59.97       69.82      2.78 o 
  32   2  -6        5.73        7.75      1.54 o 
  34   2  -6        0.36        0.00      2.17 o 
  36   2  -6       34.14       43.43      3.26 o 
   1   3  -6      130.26      104.68      2.56 o 
   3   3  -6       69.61       60.50      1.56 o 
   5   3  -6        4.31        3.13      0.83 o 
   7   3  -6      130.67      130.24      3.26 o 
   9   3  -6      107.52      101.76      2.82 o 
  11   3  -6      299.69      294.40      6.28 o 
  13   3  -6       46.66       46.90      1.73 o 
  15   3  -6       24.61       22.46      1.17 o 
  17   3  -6       94.95       94.74      2.63 o 
  19   3  -6       91.02       96.96      3.31 o 
  21   3  -6       84.58       90.94      3.01 o 
  23   3  -6       21.02       22.57      1.58 o 
  25   3  -6       28.00       25.78      1.67 o 
  27   3  -6       15.84       20.77      1.67 o 
  29   3  -6       65.50       79.79      3.39 o 
  31   3  -6       18.93       22.98      1.81 o 
  33   3  -6        5.20        2.17      2.17 o 
  35   3  -6        1.23        2.17      2.17 o 
   0   4  -6      309.95      256.82      7.68 o 
   2   4  -6       51.44       39.48      1.52 o 
   4   4  -6       18.53       16.46      1.17 o 
   6   4  -6        6.65        5.52      0.88 o 
   8   4  -6       13.30       13.41      1.17 o 
  10   4  -6       48.43       50.19      1.78 o 
  12   4  -6      171.37      173.48      4.07 o 
  14   4  -6      100.87       98.57      2.82 o 
  16   4  -6       97.25       94.17      2.52 o 
  18   4  -6       49.66       55.26      1.91 o 
  20   4  -6        4.38        3.53      0.96 o 
  22   4  -6        4.92        5.56      1.39 o 
  24   4  -6       12.09       10.08      1.39 o 
  26   4  -6        2.84        2.71      1.54 o 
  28   4  -6       70.01       78.31      3.39 o 
  30   4  -6       25.33       26.06      3.26 o 
  32   4  -6       11.20       18.46      3.26 o 
   1   5  -6       35.33       27.06      1.84 o 
   3   5  -6       30.31       30.29      1.41 o 
   5   5  -6        3.31        3.09      0.89 o 
   7   5  -6       18.57       14.84      1.17 o 
   9   5  -6       42.62       48.08      1.73 o 
  11   5  -6       74.42       72.87      2.66 o 
  13   5  -6       33.64       35.73      1.73 o 
  15   5  -6       27.36       24.74      1.32 o 
  17   5  -6       46.15       47.14      1.91 o 
  19   5  -6       60.74       65.99      2.28 o 
  21   5  -6       20.28       18.80      1.81 o 
  23   5  -6        3.09        2.71      1.54 o 
  25   5  -6        0.13       -0.54      1.54 o 
  27   5  -6        8.99        9.52      1.63 o 
  29   5  -6        9.77       13.03      2.17 o 
   2   6  -6       14.76       15.52      1.17 o 
   4   6  -6       10.78        7.40      1.54 o 
   6   6  -6        8.93        9.02      1.17 o 
   8   6  -6       10.37        9.99      1.17 o 
  10   6  -6       99.62      104.11      2.90 o 
  12   6  -6      171.42      182.11      5.16 o 
  14   6  -6       88.16       88.29      2.88 o 
  16   6  -6       81.02       86.86      3.13 o 
  18   6  -6       50.46       53.80      2.23 o 
  20   6  -6       29.89       33.04      1.88 o 
  22   6  -6       15.48       14.85      1.81 o 
  24   6  -6       11.37        7.60      2.71 o 
   3   7  -6       29.74       32.64      1.88 o 
   5   7  -6       21.58       22.63      1.58 o 
   7   7  -6        9.59       14.49      1.25 o 
   9   7  -6       12.83       16.95      1.44 o 
  11   7  -6        1.04        1.81      1.25 o 
  13   7  -6        5.12        3.62      1.25 o 
  15   7  -6       10.49       11.07      1.25 o 
  17   7  -6        5.82        5.43      1.54 o 
  19   7  -6        8.84        8.41      3.26 o 
   0   8  -6        3.84        4.34      2.17 o 
   2   8  -6        4.31        4.34      1.54 o 
   4   8  -6        6.26        5.43      1.54 o 
   6   8  -6        0.77       -0.72      1.36 o 
   1   1  -5       27.27       26.97      0.98 o 
   3   1  -5      155.74      175.39      3.32 o 
   5   1  -5      192.82      201.21      3.41 o 
   7   1  -5        5.35        1.97      0.51 o 
   9   1  -5       15.03       17.33      0.73 o 
  11   1  -5     1612.13     1525.83     26.05 o 
  13   1  -5     2712.79     2556.82     44.02 o 
  15   1  -5     3282.86     3297.70     65.30 o 
  17   1  -5     1865.55     1788.83     36.06 o 
  19   1  -5      124.63      133.18      3.50 o 
  21   1  -5       13.51       13.65      1.90 o 
  23   1  -5        9.38        7.12      1.09 o 
  25   1  -5       10.35       10.86      1.09 o 
  27   1  -5       33.00       30.23      1.42 o 
  29   1  -5       32.88       33.73      1.88 o 
  31   1  -5       29.00       30.49      2.02 o 
  33   1  -5       32.08       30.35      2.57 o 
  35   1  -5       58.33       50.29      2.71 o 
   0   2  -5       68.01       55.44      2.03 o 
   2   2  -5       25.27       20.99      0.98 o 
   4   2  -5      165.09      169.07      3.19 o 
   6   2  -5      288.23      283.99      4.77 o 
   8   2  -5      191.42      198.08      3.45 o 
  10   2  -5      300.45      275.75      5.73 o 
  12   2  -5      152.55      158.47      3.65 o 
  14   2  -5      183.57      180.39      4.07 o 
  16   2  -5      116.66      109.46      2.69 o 
  18   2  -5      332.93      312.71      7.74 o 
  20   2  -5      116.61      105.08      3.31 o 
  22   2  -5      100.93       92.21      3.31 o 
  24   2  -5       29.31       26.30      1.39 o 
  26   2  -5       26.08       24.64      1.39 o 
  28   2  -5        4.32        4.51      1.58 o 
  30   2  -5       20.86       25.13      2.01 o 
  32   2  -5       19.25       25.72      2.71 o 
  34   2  -5       10.44       10.86      1.81 o 
  36   2  -5       47.48       52.11      3.26 o 
  38   2  -5       46.60       46.68      3.26 o 
   1   3  -5       68.25       48.07      1.44 o 
   3   3  -5       21.23       19.74      1.43 o 
   5   3  -5       95.35       84.00      2.02 o 
   7   3  -5        5.16        3.38      0.51 o 
   9   3  -5       40.90       47.19      1.73 o 
  11   3  -5      409.56      391.88      7.60 o 
  13   3  -5      591.05      548.97     10.67 o 
  15   3  -5      890.02      864.99     16.56 o 
  17   3  -5      538.39      535.95     10.51 o 
  19   3  -5       17.74       18.53      1.17 o 
  21   3  -5       22.99       27.74      1.91 o 
  23   3  -5       51.85       53.63      2.03 o 
  25   3  -5       17.26       19.98      1.39 o 
  27   3  -5        9.60       10.24      2.16 o 
  29   3  -5       33.92       43.16      2.03 o 
  31   3  -5        2.71        1.63      1.54 o 
  33   3  -5       34.22       42.34      3.26 o 
  35   3  -5        4.08        0.00      2.17 o 
  37   3  -5        8.65        7.60      2.17 o 
  39   3  -5       16.57       18.46      3.26 o 
   0   4  -5      138.17      104.67      2.78 o 
   2   4  -5       46.33       33.92      1.00 o 
   4   4  -5       89.08       87.84      2.06 o 
   6   4  -5      126.95      123.15      2.90 o 
   8   4  -5      146.11      147.24      3.45 o 
  10   4  -5      234.61      218.34      4.62 o 
  12   4  -5      143.82      148.88      3.45 o 
  14   4  -5       16.38       17.17      1.17 o 
  16   4  -5      147.39      144.15      3.45 o 
  18   4  -5      234.87      234.19      5.18 o 
  20   4  -5       85.22       81.43      2.34 o 
  22   4  -5       52.10       51.34      2.23 o 
  24   4  -5       17.16       17.09      1.47 o 
  26   4  -5       28.70       30.40      1.67 o 
  28   4  -5       21.57       27.33      3.26 o 
  30   4  -5       24.79       27.14      3.26 o 
  32   4  -5       22.08       21.71      3.26 o 
  34   4  -5        7.77        4.34      2.17 o 
  36   4  -5       31.81       35.83      3.26 o 
   1   5  -5      125.45      105.51      2.42 o 
   3   5  -5      148.26      139.02      3.45 o 
   5   5  -5      138.11      124.91      3.43 o 
   7   5  -5        4.56        3.21      0.60 o 
   9   5  -5       93.79       94.37      2.47 o 
  11   5  -5      123.43      124.46      3.03 o 
  13   5  -5        7.66        5.12      0.87 o 
  15   5  -5       50.37       55.44      1.91 o 
  17   5  -5       66.78       68.39      2.28 o 
  19   5  -5      124.25      132.59      3.45 o 
  21   5  -5       49.08       49.92      2.23 o 
  23   5  -5       79.12       78.50      2.78 o 
  25   5  -5       49.56       49.19      2.35 o 
  27   5  -5       27.92       35.83      3.26 o 
  29   5  -5       68.26       84.68      5.43 o 
  31   5  -5       13.11       17.37      3.26 o 
  33   5  -5       28.56       34.74      3.26 o 
   0   6  -5       73.17       60.88      2.30 o 
   2   6  -5       32.64       33.10      1.13 o 
   4   6  -5        5.22        5.24      1.21 o 
   6   6  -5        1.93        2.55      0.80 o 
   8   6  -5        6.76        6.22      1.17 o 
  10   6  -5       24.77       25.99      1.20 o 
  12   6  -5       83.79       78.98      2.47 o 
  14   6  -5      172.20      179.85      4.21 o 
  16   6  -5      106.92      106.77      2.90 o 
  18   6  -5       17.90       18.18      1.28 o 
  20   6  -5        8.89        9.87      1.39 o 
  22   6  -5        6.03        3.36      0.93 o 
  24   6  -5        1.21        1.09      2.17 o 
  26   6  -5        5.33        6.51      2.17 o 
  28   6  -5       20.92       24.97      3.26 o 
  30   6  -5        8.93        7.60      2.17 o 
   1   7  -5       50.26       45.31      1.88 o 
   3   7  -5       32.77       24.72      1.20 o 
   5   7  -5       54.37       44.44      2.19 o 
   7   7  -5        3.11        3.26      1.09 o 
   9   7  -5       25.23       24.47      1.57 o 
  11   7  -5       17.78       22.51      1.32 o 
  13   7  -5        4.10        2.87      0.86 o 
  15   7  -5        1.50        1.58      1.40 o 
  17   7  -5       15.79       16.29      1.81 o 
  19   7  -5       45.34       45.32      2.61 o 
  21   7  -5       14.34       10.86      2.17 o 
  23   7  -5       22.25       19.54      3.26 o 
  25   7  -5       13.03        6.51      2.17 o 
   0   8  -5       13.63       13.03      2.17 o 
   2   8  -5       11.82       12.51      1.54 o 
   4   8  -5        5.17        5.89      1.25 o 
   6   8  -5       36.64       43.48      1.88 o 
   8   8  -5       20.86       22.98      1.58 o 
  10   8  -5       14.82       17.98      3.26 o 
  12   8  -5       48.91       48.86      2.61 o 
  14   8  -5      180.20      182.39      8.69 o 
  16   8  -5       52.76       51.71      3.07 o 
  18   8  -5        2.64        1.09      1.54 o 
   0   0  -4     1668.59     1975.82     53.74 o 
   2   0  -4     1953.75     2127.94     46.20 o 
   4   0  -4     1233.82     1449.04     31.44 o 
   6   0  -4     1057.76     1121.45     29.99 o 
   8   0  -4        9.23        8.39      0.72 o 
  10   0  -4      380.09      336.68      8.93 o 
  12   0  -4      750.79      701.29     15.52 o 
  14   0  -4     1250.77     1134.10     24.43 o 
  16   0  -4     1167.62     1079.75     30.52 o 
  18   0  -4      371.19      336.75     10.17 o 
  20   0  -4       42.82       41.60      2.17 o 
  22   0  -4      115.16      104.56      3.61 o 
  24   0  -4       16.49       11.74      0.97 o 
  26   0  -4      363.28      261.56     17.37 o 
  28   0  -4       80.65       59.71      2.61 o 
  30   0  -4      197.96      182.69      4.71 o 
  32   0  -4      508.63      482.14     14.66 o 
  34   0  -4      143.99      141.39      5.21 o 
  36   0  -4       31.92       32.38      4.89 o 
  38   0  -4        7.29        3.26      2.17 o 
  40   0  -4       31.63       24.97      4.34 o 
   1   1  -4       39.85       45.16      0.94 o 
   3   1  -4       17.71       21.45      1.25 o 
   5   1  -4       89.51       84.14      1.74 o 
   7   1  -4       54.71       58.86      1.38 o 
   9   1  -4      138.99      145.80      2.50 o 
  11   1  -4      173.78      169.48      2.88 o 
  13   1  -4      266.44      238.63      4.55 o 
  15   1  -4     1095.16     1028.26     17.71 o 
  17   1  -4      175.85      163.80      3.01 o 
  19   1  -4       57.66       56.36      1.84 o 
  21   1  -4        8.59        7.91      0.78 o 
  23   1  -4       14.26       15.15      0.77 o 
  25   1  -4       37.89       35.79      1.17 o 
  27   1  -4       32.13       27.85      1.17 o 
  29   1  -4        1.04        1.52      0.49 o 
  31   1  -4        4.10        4.98      0.58 o 
  33   1  -4        2.30        5.07      0.69 o 
  35   1  -4        1.38        0.90      0.78 o 
  37   1  -4       12.70       10.82      2.29 o 
  39   1  -4        2.54        3.75      1.09 o 
  41   1  -4        8.93        7.60      2.17 o 
  43   1  -4       71.71       90.11      4.34 o 
   0   2  -4      434.92      466.90     10.69 o 
   2   2  -4      587.32      659.47     10.44 o 
   4   2  -4      469.34      526.36      8.05 o 
   6   2  -4      230.13      246.47      4.81 o 
   8   2  -4       45.74       51.10      1.07 o 
  10   2  -4      182.19      172.29      2.99 o 
  12   2  -4      662.65      614.41     10.14 o 
  14   2  -4     1513.53     1352.67     23.33 o 
  16   2  -4      698.18      657.59     16.47 o 
  18   2  -4      293.62      262.28      7.32 o 
  20   2  -4       36.65       35.81      1.10 o 
  22   2  -4       25.94       20.36      0.86 o 
  24   2  -4       10.18        5.80      0.60 o 
  26   2  -4      125.83       99.82      2.82 o 
  28   2  -4       47.35       42.87      1.58 o 
  30   2  -4      128.99      123.32      3.43 o 
  32   2  -4      183.92      164.69      4.71 o 
  34   2  -4       57.19       57.22      2.89 o 
  36   2  -4        8.69        8.52      0.89 o 
  38   2  -4        6.64        8.69      2.17 o 
  40   2  -4       29.72       35.83      3.26 o 
  42   2  -4       76.47      106.40      5.43 o 
   1   3  -4      139.62      160.61      3.68 o 
   3   3  -4       44.48       41.82      0.98 o 
   5   3  -4      242.42      235.57      3.97 o 
   7   3  -4      168.18      171.59      3.19 o 
   9   3  -4      293.32      285.62      5.07 o 
  11   3  -4      403.03      386.17      7.60 o 
  13   3  -4     1061.41      980.07     17.28 o 
  15   3  -4     3304.13     3183.36     58.94 o 
  17   3  -4      349.70      337.42      5.71 o 
  19   3  -4      167.48      168.47      3.19 o 
  21   3  -4       17.63       14.90      0.77 o 
  23   3  -4       37.99       38.59      1.72 o 
  25   3  -4       78.73       81.33      2.28 o 
  27   3  -4       98.67       89.81      2.51 o 
  29   3  -4        1.34        1.95      0.72 o 
  31   3  -4       18.21       18.74      1.39 o 
  33   3  -4        6.01        9.59      1.39 o 
  35   3  -4        6.90        3.26      0.89 o 
  37   3  -4       28.76       29.31      1.81 o 
  39   3  -4        4.81        5.43      2.17 o 
  41   3  -4       30.92       32.57      3.26 o 
   0   4  -4       80.25       82.15      2.67 o 
   2   4  -4       53.17       49.74      1.44 o 
   4   4  -4        7.97        9.44      0.99 o 
   6   4  -4      178.84      161.22      3.05 o 
   8   4  -4      293.69      274.48      5.31 o 
  10   4  -4       29.99       30.35      1.95 o 
  12   4  -4      439.41      441.37      8.63 o 
  14   4  -4     1426.85     1379.96     23.19 o 
  16   4  -4      179.33      177.13      3.33 o 
  18   4  -4      103.09       97.37      2.15 o 
  20   4  -4      153.31      156.12      3.14 o 
  22   4  -4       25.68       24.69      1.17 o 
  24   4  -4        6.83        7.60      0.69 o 
  26   4  -4       10.54       12.33      1.37 o 
  28   4  -4       10.87        9.30      0.89 o 
  30   4  -4       34.66       31.33      1.67 o 
  32   4  -4        0.78        2.44      0.89 o 
  34   4  -4       25.14       32.94      2.17 o 
  36   4  -4       59.38       66.77      3.07 o 
  38   4  -4        4.08        3.26      1.54 o 
  40   4  -4       55.83       65.14      4.34 o 
   1   5  -4       58.04       66.44      1.50 o 
   3   5  -4       41.70       40.06      1.97 o 
   5   5  -4        4.15        5.26      0.70 o 
   7   5  -4       62.67       68.33      1.91 o 
   9   5  -4       45.59       41.74      2.05 o 
  11   5  -4       14.83       15.19      0.98 o 
  13   5  -4      376.89      374.64      6.69 o 
  15   5  -4      788.99      783.54     13.50 o 
  17   5  -4        9.38        8.39      1.17 o 
  19   5  -4       27.43       26.46      1.28 o 
  21   5  -4        2.38        0.93      0.78 o 
  23   5  -4        2.31        3.26      1.10 o 
  25   5  -4        0.20       -0.22      0.72 o 
  27   5  -4       25.36       26.07      1.79 o 
  29   5  -4        1.94        0.27      0.89 o 
  31   5  -4       22.03       22.43      1.81 o 
  33   5  -4        1.07       -0.72      0.97 o 
  35   5  -4       10.11       10.34      1.54 o 
  37   5  -4        0.24        1.09      0.97 o 
   0   6  -4       21.65       23.26      1.39 o 
   2   6  -4       73.96       67.49      1.94 o 
   4   6  -4        8.88        7.79      0.89 o 
   6   6  -4      230.50      221.21      4.93 o 
   8   6  -4      311.20      290.38      6.28 o 
  10   6  -4        2.04        2.55      0.55 o 
  12   6  -4      114.75      113.06      2.56 o 
  14   6  -4      632.97      633.34     11.00 o 
  16   6  -4       43.76       42.52      1.48 o 
  18   6  -4       13.32       13.08      1.17 o 
  20   6  -4      167.12      175.36      4.21 o 
  22   6  -4       75.24       74.77      2.78 o 
  24   6  -4        4.41        4.18      0.93 o 
  26   6  -4       37.76       42.87      2.12 o 
  28   6  -4        5.22        5.86      1.63 o 
  30   6  -4        5.59        6.60      1.54 o 
  32   6  -4       14.93       17.37      1.81 o 
  34   6  -4       23.18       32.57      2.30 o 
   1   7  -4        9.49        9.17      0.93 o 
   3   7  -4       41.41       37.11      1.73 o 
   5   7  -4       65.95       65.33      2.28 o 
   7   7  -4       18.33       19.89      1.57 o 
   9   7  -4      103.04       94.02      2.82 o 
  11   7  -4      128.25      131.34      3.92 o 
  13   7  -4       24.73       27.05      1.54 o 
  15   7  -4       13.40       16.84      1.17 o 
  17   7  -4       75.28       84.98      2.47 o 
  19   7  -4       94.33       98.01      2.98 o 
  21   7  -4       10.05       10.49      1.96 o 
  23   7  -4       14.99       15.96      1.45 o 
  25   7  -4       24.27       30.40      1.81 o 
  27   7  -4        0.43        0.72      0.97 o 
  29   7  -4        2.08        0.36      0.97 o 
   0   8  -4       29.47       31.48      3.26 o 
   2   8  -4       29.01       24.79      1.39 o 
   4   8  -4        2.27        1.63      1.15 o 
   6   8  -4       40.15       35.36      2.30 o 
   8   8  -4      104.13       96.63      3.84 o 
  10   8  -4        3.40        5.43      1.54 o 
  12   8  -4       13.16       10.03      2.71 o 
  14   8  -4      161.11      155.41      4.15 o 
  16   8  -4       25.52       25.84      1.48 o 
  18   8  -4        6.20        6.36      1.63 o 
  20   8  -4       56.63       57.97      4.34 o 
  22   8  -4       25.19       28.22      1.81 o 
  24   8  -4        4.57        7.29      1.63 o 
   3   9  -4       20.02       16.29      2.17 o 
   5   9  -4       33.39       33.87      6.51 o 
   7   9  -4        9.71       12.04      1.54 o 
   9   9  -4       41.81       36.70      7.06 o 
  11   9  -4       78.57       79.49      4.34 o 
  13   9  -4       43.48       36.64      2.61 o 
   1   1  -3     7124.17     7378.22    100.63 o 
   3   1  -3      320.90      364.06      5.15 o 
   5   1  -3      669.94      625.13     10.33 o 
   7   1  -3      534.08      552.62      8.55 o 
   9   1  -3     2364.45     2483.57     35.81 o 
  11   1  -3       45.49       45.24      0.94 o 
  13   1  -3      229.53      213.25      3.63 o 
  15   1  -3      239.99      257.84      4.29 o 
  17   1  -3      195.21      179.37      3.08 o 
  19   1  -3     1313.66     1385.89     18.98 o 
  21   1  -3       19.34       15.50      0.77 o 
  23   1  -3        5.91        6.60      0.53 o 
  25   1  -3        9.11        8.83      0.59 o 
  27   1  -3       76.66       57.10      2.07 o 
  29   1  -3     1229.85      976.51     22.59 o 
  31   1  -3       12.64       15.04      0.97 o 
  33   1  -3       26.23       25.61      1.38 o 
  35   1  -3       11.91       13.94      1.25 o 
  37   1  -3       19.88       21.11      1.28 o 
  39   1  -3       83.63       90.11      2.56 o 
  41   1  -3       70.63       68.91      2.67 o 
  43   1  -3        6.02        7.39      1.25 o 
  45   1  -3       24.59       26.61      1.54 o 
   0   2  -3     2798.92     3105.92     67.71 o 
   2   2  -3       18.10       18.81      0.51 o 
   4   2  -3      334.82      363.42      5.15 o 
   6   2  -3      376.59      377.07      5.27 o 
   8   2  -3     1011.56     1038.36     15.07 o 
  10   2  -3     1299.92     1298.22     16.63 o 
  12   2  -3      159.30      168.41      2.69 o 
  14   2  -3       67.83       64.79      1.44 o 
  16   2  -3      137.92      145.30      2.59 o 
  18   2  -3      161.63      155.66      2.83 o 
  20   2  -3      832.66      843.29     15.50 o 
  22   2  -3      113.46      121.81      2.91 o 
  24   2  -3       53.52       46.09      1.81 o 
  26   2  -3       31.18       31.80      0.98 o 
  28   2  -3      181.92      144.58      5.33 o 
  30   2  -3      110.26       95.24      3.83 o 
  32   2  -3       61.52       55.13      1.65 o 
  34   2  -3       26.20       25.68      1.41 o 
  36   2  -3       28.18       32.50      1.39 o 
  38   2  -3       32.66       46.33      4.27 o 
  40   2  -3       22.25       24.54      1.63 o 
  42   2  -3       24.17       28.23      1.54 o 
  44   2  -3       18.70       19.54      1.54 o 
   1   3  -3     1236.86     1373.01     20.88 o 
   3   3  -3       53.20       55.21      1.44 o 
   5   3  -3      311.71      299.57      6.13 o 
   7   3  -3      485.14      495.64      7.02 o 
   9   3  -3       92.27       92.94      1.99 o 
  11   3  -3      670.30      648.29     10.53 o 
  13   3  -3      120.41      118.51      2.51 o 
  15   3  -3      103.68       96.31      1.89 o 
  17   3  -3      550.62      548.37      8.89 o 
  19   3  -3       12.94        8.42      0.58 o 
  21   3  -3       76.24       74.15      1.74 o 
  23   3  -3       66.04       62.47      1.60 o 
  25   3  -3        4.36        3.50      0.53 o 
  27   3  -3      141.46      124.52      3.03 o 
  29   3  -3      258.09      221.71      4.93 o 
  31   3  -3        1.92        1.71      0.60 o 
  33   3  -3       54.37       56.44      1.73 o 
  35   3  -3       62.34       69.11      2.51 o 
  37   3  -3       56.22       59.71      2.12 o 
  39   3  -3       58.44       63.44      5.43 o 
  41   3  -3       17.27       19.54      1.54 o 
  43   3  -3        9.35       12.70      1.63 o 
   0   4  -3     1188.29     1326.17     27.58 o 
   2   4  -3       69.73       76.56      1.36 o 
   4   4  -3      357.31      356.82      5.33 o 
   6   4  -3       70.37       61.19      1.26 o 
   8   4  -3      389.19      394.74      6.02 o 
  10   4  -3      622.47      555.32      9.08 o 
  12   4  -3       90.04       75.74      1.66 o 
  14   4  -3       23.35       23.23      0.93 o 
  16   4  -3       62.92       60.39      1.44 o 
  18   4  -3      133.80      130.45      2.82 o 
  20   4  -3      578.20      562.78     10.30 o 
  22   4  -3       43.29       39.70      1.47 o 
  24   4  -3       31.64       30.73      2.19 o 
  26   4  -3       15.86       18.44      1.39 o 
  28   4  -3      160.71      148.20      4.07 o 
  30   4  -3       83.36       76.31      2.67 o 
  32   4  -3       46.74       51.22      2.03 o 
  34   4  -3       22.82       21.76      1.39 o 
  36   4  -3       13.55       13.69      1.39 o 
  38   4  -3       33.82       53.59      2.61 o 
  40   4  -3        7.73        7.60      2.17 o 
  42   4  -3       21.06       23.88      2.17 o 
   1   5  -3      114.71      110.18      3.40 o 
   3   5  -3      114.78      109.97      2.52 o 
   5   5  -3      198.50      193.30      4.32 o 
   7   5  -3      731.89      726.79     14.57 o 
   9   5  -3     1073.46     1100.41     21.76 o 
  11   5  -3     1594.13     1583.72     30.89 o 
  13   5  -3      595.39      591.04     13.49 o 
  15   5  -3      133.14      130.73      8.81 o 
  17   5  -3     1019.68     1035.83     20.06 o 
  19   5  -3      516.60      503.19     10.04 o 
  21   5  -3      244.02      248.90      5.18 o 
  23   5  -3      127.47      125.41      3.66 o 
  25   5  -3       10.61        8.50      0.89 o 
  27   5  -3      100.03      102.88      3.43 o 
  29   5  -3        9.56        6.54      0.89 o 
  31   5  -3        9.02        8.69      1.25 o 
  33   5  -3       55.86       60.35      2.35 o 
  35   5  -3       97.99      102.24      4.34 o 
  37   5  -3      169.83      176.24     15.20 o 
  39   5  -3      148.67      155.81      5.37 o 
   0   6  -3       65.92       58.62      3.26 o 
   2   6  -3       84.25       90.26      2.67 o 
   4   6  -3       60.36       57.09      2.03 o 
   6   6  -3        5.63        4.25      1.12 o 
   8   6  -3       12.09       13.53      1.39 o 
  10   6  -3       39.61       47.57      2.03 o 
  12   6  -3        9.56       10.97      1.03 o 
  14   6  -3        0.83       -1.09      1.09 o 
  16   6  -3        1.48        1.81      0.97 o 
  18   6  -3        5.35        4.05      0.97 o 
  20   6  -3       26.86       28.99      2.61 o 
  22   6  -3        0.30        0.00      0.77 o 
  24   6  -3        6.84        7.60      0.93 o 
  26   6  -3       12.77       15.50      1.39 o 
  28   6  -3       21.85       20.89      1.58 o 
  30   6  -3        8.12        7.83      1.39 o 
  32   6  -3        8.37        7.60      1.54 o 
  34   6  -3        6.34        7.10      1.54 o 
  36   6  -3        0.37        1.45      0.97 o 
   1   7  -3       32.17       30.53      3.26 o 
   3   7  -3       16.65       19.01      1.54 o 
   5   7  -3       22.55       24.44      1.54 o 
   7   7  -3      246.06      229.11     10.31 o 
   9   7  -3      308.50      309.86      9.63 o 
  11   7  -3      762.73      765.46     21.63 o 
  13   7  -3      309.95      302.45      9.63 o 
  15   7  -3       73.95       73.23      5.43 o 
  17   7  -3      510.26      529.71     15.63 o 
  19   7  -3      138.99      129.20      8.69 o 
  21   7  -3      128.06      137.88      8.69 o 
  23   7  -3       16.88       14.16      1.39 o 
  25   7  -3       10.31        9.56      1.39 o 
  27   7  -3       30.09       27.50      2.99 o 
  29   7  -3        5.67        8.82      2.71 o 
  31   7  -3        4.14        4.34      1.63 o 
  33   7  -3        7.71        9.23      2.17 o 
   2   8  -3       16.95       19.54      2.17 o 
   4   8  -3        3.81        1.09      1.09 o 
   6   8  -3        9.35        9.77      2.17 o 
   8   8  -3       10.32       14.11      2.17 o 
  10   8  -3       19.52       18.46      2.17 o 
  12   8  -3        6.34        9.77      2.17 o 
  14   8  -3        8.16        8.69      2.17 o 
  24   8  -3        2.63        0.72      0.97 o 
  26   8  -3        7.42        8.82      2.71 o 
   0   0  -2       56.33       80.93      2.23 o 
   2   0  -2     1731.31     1709.38     34.48 o 
   4   0  -2     1368.90     1331.54     29.72 o 
   6   0  -2     2253.28     2147.11     50.65 o 
   8   0  -2      712.12      751.86     23.66 o 
  10   0  -2     2551.38     2587.60     51.67 o 
  12   0  -2     8491.33     8873.01    282.82 o 
  14   0  -2     7822.91     8537.81    191.61 o 
  16   0  -2     1957.73     2163.35     48.66 o 
  18   0  -2     1782.95     1959.16     67.21 o 
  20   0  -2      863.58      896.33     21.44 o 
  22   0  -2     1085.85     1116.60     24.90 o 
  24   0  -2      207.38      204.74      4.94 o 
  26   0  -2        6.59        6.91      0.63 o 
  28   0  -2       27.42       26.78      1.39 o 
  30   0  -2       16.57       11.94      0.97 o 
  32   0  -2      206.31      168.14      5.72 o 
  34   0  -2       17.88       19.54      1.54 o 
  36   0  -2       37.65       38.55      2.30 o 
  38   0  -2       44.20       53.59      2.61 o 
  40   0  -2       62.39       73.83      3.39 o 
  42   0  -2      302.32      331.42     10.95 o 
  44   0  -2       18.91       26.06      2.17 o 
  46   0  -2      118.27      117.25      6.51 o 
   1   1  -2      735.22      731.42     11.05 o 
   3   1  -2      489.21      492.17      8.06 o 
   5   1  -2     2961.53     3095.28     46.21 o 
   7   1  -2     1426.74     1472.75     27.59 o 
   9   1  -2      269.83      282.64      4.58 o 
  11   1  -2      121.41      117.79      1.94 o 
  13   1  -2      188.07      190.26      3.11 o 
  15   1  -2       98.98      104.55      1.65 o 
  17   1  -2       33.40       41.13      0.86 o 
  19   1  -2       61.48       69.77      1.37 o 
  21   1  -2      230.15      212.10      3.53 o 
  23   1  -2      152.69      129.12      2.23 o 
  25   1  -2       24.44       17.81      0.77 o 
  27   1  -2      131.47      109.60      2.59 o 
  29   1  -2       39.63       33.90      1.10 o 
  31   1  -2       28.83       23.08      1.09 o 
  33   1  -2      114.88      100.03      2.95 o 
  35   1  -2       62.01       59.42      1.84 o 
  37   1  -2      106.03       98.54      2.95 o 
  39   1  -2       14.62       15.79      1.28 o 
  41   1  -2        1.36        3.80      1.09 o 
  43   1  -2        7.23        7.70      1.25 o 
  45   1  -2        2.18        2.71      0.77 o 
  47   1  -2        0.46        0.54      0.77 o 
   0   2  -2        9.09        6.90      0.54 o 
   2   2  -2     1761.11     1835.89     24.05 o 
   4   2  -2      214.42      241.66      3.14 o 
   6   2  -2      125.86      104.18      1.62 o 
   8   2  -2       49.07       56.69      1.62 o 
  10   2  -2      221.58      235.25      3.63 o 
  12   2  -2     2746.12     2999.84     40.64 o 
  14   2  -2     2448.02     2633.31     36.24 o 
  16   2  -2      987.08     1102.91     17.70 o 
  18   2  -2      765.11      851.17     13.66 o 
  20   2  -2       97.14       94.10      1.78 o 
  22   2  -2       74.12       92.84      1.81 o 
  24   2  -2       37.10       25.39      0.89 o 
  26   2  -2      103.88       81.46      2.02 o 
  28   2  -2       13.65        8.05      0.58 o 
  30   2  -2       39.06       37.24      1.55 o 
  32   2  -2      142.22      126.88      2.94 o 
  34   2  -2       41.05       43.87      2.19 o 
  36   2  -2        8.34        7.72      0.69 o 
  38   2  -2        5.18        7.06      0.69 o 
  40   2  -2       52.96       62.70      2.28 o 
  42   2  -2      125.72      146.60      4.61 o 
  44   2  -2        9.47       15.76      1.54 o 
  46   2  -2       59.23       68.47      3.07 o 
   1   3  -2     1090.60     1125.25     18.98 o 
   3   3  -2      908.43      920.82     15.42 o 
   5   3  -2     5713.23     6283.35    102.81 o 
   7   3  -2     2285.16     2366.34     43.09 o 
   9   3  -2      921.25      955.30     17.19 o 
  11   3  -2      172.99      157.28      2.98 o 
  13   3  -2      457.49      453.54      7.57 o 
  15   3  -2      326.50      328.74      6.28 o 
  17   3  -2       73.39       74.17      1.70 o 
  19   3  -2       90.51       89.93      1.89 o 
  21   3  -2      659.03      649.66      9.90 o 
  23   3  -2      456.81      407.14      7.06 o 
  25   3  -2       82.37       73.06      1.87 o 
  27   3  -2      389.24      346.18      6.79 o 
  29   3  -2      129.20      119.90      2.90 o 
  31   3  -2       77.92       73.69      2.35 o 
  33   3  -2      344.44      320.16      6.83 o 
  35   3  -2      176.40      165.75      4.71 o 
  37   3  -2      273.96      266.78      6.98 o 
  39   3  -2       35.60       37.90      2.03 o 
  41   3  -2        4.68        7.10      1.54 o 
  43   3  -2       27.00       25.31      1.81 o 
  45   3  -2        5.02        8.03      2.17 o 
   0   4  -2      132.73      152.31      4.15 o 
   2   4  -2     1002.47     1067.92     18.07 o 
   4   4  -2     1059.01     1034.05     20.47 o 
   6   4  -2     1285.13     1301.37     25.91 o 
   8   4  -2      537.47      539.32      9.98 o 
  10   4  -2      742.05      727.64     14.48 o 
  12   4  -2      140.71      143.12      3.82 o 
  14   4  -2      413.75      423.12      8.66 o 
  16   4  -2      156.47      175.00      3.68 o 
  18   4  -2      179.13      179.92      4.07 o 
  20   4  -2      433.32      452.65      9.40 o 
  22   4  -2      638.73      623.80     15.32 o 
  24   4  -2       94.36      100.41      2.73 o 
  26   4  -2      444.36      415.71      7.84 o 
  28   4  -2       63.02       50.67      1.73 o 
  30   4  -2       66.48       71.10      2.07 o 
  32   4  -2      102.79      103.87      2.82 o 
  34   4  -2       95.25      100.67      3.76 o 
  36   4  -2       59.08       56.45      2.04 o 
  38   4  -2       23.36       25.17      1.39 o 
  40   4  -2       41.81       44.11      5.43 o 
  42   4  -2       10.63       10.97      1.54 o 
  44   4  -2        5.43        9.26      1.54 o 
   1   5  -2       73.87       83.85      2.03 o 
   3   5  -2      138.69      137.08      2.70 o 
   5   5  -2      481.41      533.27     12.51 o 
   7   5  -2      207.11      225.79      4.78 o 
   9   5  -2      122.43      131.78      3.82 o 
  11   5  -2        7.18        7.80      0.89 o 
  13   5  -2      183.92      180.37      5.11 o 
  15   5  -2      231.40      230.26      6.05 o 
  17   5  -2       21.30       21.03      1.29 o 
  19   5  -2        2.16        2.17      0.97 o 
  21   5  -2      132.23      138.08      4.89 o 
  23   5  -2       65.16       63.56      2.79 o 
  25   5  -2       13.91       14.66      2.17 o 
  27   5  -2       69.29       68.20      2.79 o 
  29   5  -2       23.95       23.83      2.04 o 
  31   5  -2       15.61       17.92      1.17 o 
  33   5  -2       53.17       50.40      2.35 o 
  35   5  -2       25.23       24.55      2.51 o 
  37   5  -2       27.26       28.29      1.39 o 
  39   5  -2        2.76        0.00      2.17 o 
  41   5  -2        4.05        6.10      1.63 o 
   0   6  -2      367.98      373.70      9.42 o 
   2   6  -2      426.36      453.32      8.41 o 
   4   6  -2      592.02      589.33     10.82 o 
   6   6  -2      974.83      998.94     23.17 o 
   8   6  -2      433.31      437.39     12.00 o 
  10   6  -2      380.07      385.56     11.21 o 
  12   6  -2       20.25       21.90      1.81 o 
  14   6  -2      190.81      184.33      6.00 o 
  16   6  -2       20.51       25.73      1.81 o 
  18   6  -2       85.96       85.77      6.51 o 
  20   6  -2      261.15      268.16     14.11 o 
  22   6  -2      670.46      660.09     31.48 o 
  24   6  -2      113.71      122.68      7.60 o 
  26   6  -2      376.43      376.73     18.46 o 
  28   6  -2       90.84       98.80      6.51 o 
  30   6  -2       45.81       52.78      3.39 o 
  32   6  -2       76.32       79.43      3.88 o 
  34   6  -2       91.33       96.33      8.69 o 
  36   6  -2       90.80       96.77      8.14 o 
  38   6  -2       34.65       37.46      2.30 o 
   3   7  -2        3.65        3.26      1.09 o 
   5   7  -2       85.89       98.80      4.34 o 
   7   7  -2       23.18       24.97      2.17 o 
   9   7  -2       42.67       41.26      3.26 o 
  11   7  -2       21.73       20.63      2.17 o 
  13   7  -2       56.44       53.20      3.26 o 
  15   7  -2       72.22       70.57      3.26 o 
  23   7  -2       16.86       22.80      3.26 o 
  25   7  -2        6.73        9.77      3.26 o 
  27   7  -2        5.39        4.34      3.26 o 
  29   7  -2        7.17        7.60      3.26 o 
  33   7  -2       11.26       15.13      2.71 o 
  35   7  -2        7.69        9.89      1.54 o 
   1   1  -1     4436.13     4589.84    107.54 o 
   3   1  -1    21884.17    22333.74    910.82 o 
   5   1  -1    17088.63    16124.92    633.40 o 
   7   1  -1      395.41      420.96     10.66 o 
   9   1  -1      307.52      290.57      5.59 o 
  11   1  -1     2628.93     2561.39     40.37 o 
  13   1  -1     2241.07     2392.08     35.33 o 
  15   1  -1     6077.46     6810.46    111.92 o 
  17   1  -1      956.13     1053.09     14.65 o 
  19   1  -1      145.05      159.83      2.74 o 
  21   1  -1      288.30      300.63      4.39 o 
  23   1  -1     1194.84     1135.91     18.73 o 
  25   1  -1      511.13      464.30      8.02 o 
  27   1  -1      447.28      400.58      7.58 o 
  29   1  -1      436.06      409.64      8.85 o 
  31   1  -1     1383.06     1328.08     26.98 o 
  33   1  -1      653.56      632.02     13.44 o 
  35   1  -1       70.55       66.91      2.17 o 
  37   1  -1      121.59      120.17      4.39 o 
  39   1  -1       93.34       97.66      3.43 o 
  41   1  -1       15.90       19.64      1.28 o 
  43   1  -1      183.56      199.34      4.86 o 
  45   1  -1       50.53       57.04      3.07 o 
  47   1  -1       50.48       53.79      3.07 o 
   0   2  -1    10443.14    10584.07    283.95 o 
   2   2  -1    13441.58    13152.49    261.16 o 
   4   2  -1     7706.49     7877.73    115.48 o 
   6   2  -1     2840.41     2933.94     74.44 o 
   8   2  -1      649.91      683.49      9.88 o 
  10   2  -1      405.68      397.38      6.18 o 
  12   2  -1     1101.35     1116.42     26.06 o 
  14   2  -1     3763.23     3955.80    102.74 o 
  16   2  -1      143.66      150.93      3.58 o 
  18   2  -1      467.70      499.53      9.24 o 
  20   2  -1      145.94      158.76      3.24 o 
  22   2  -1      144.46      149.73      3.18 o 
  24   2  -1      875.43      805.00     13.57 o 
  26   2  -1     1032.51      973.25     16.04 o 
  28   2  -1      674.60      641.05     13.92 o 
  30   2  -1       82.66       78.34      2.02 o 
  32   2  -1      244.71      248.70      5.79 o 
  34   2  -1      360.30      342.36      7.75 o 
  36   2  -1       38.91       39.16      1.63 o 
  38   2  -1       11.99       14.11      1.10 o 
  40   2  -1       10.22       11.74      1.09 o 
  42   2  -1       17.05       22.57      1.79 o 
  44   2  -1       37.05       39.42      2.03 o 
  46   2  -1       23.09       28.78      2.30 o 
   1   3  -1     1371.19     1482.57     20.46 o 
   3   3  -1     5588.41     6012.92     85.04 o 
   5   3  -1      183.64      199.16      3.00 o 
   7   3  -1      302.15      318.25      5.50 o 
   9   3  -1       63.29       59.34      1.06 o 
  11   3  -1      174.86      189.01      3.04 o 
  13   3  -1      817.57      888.72     18.33 o 
  15   3  -1      986.57     1188.50     18.16 o 
  17   3  -1      116.19      108.72      2.00 o 
  19   3  -1       82.84       74.83      1.70 o 
  21   3  -1       67.63       57.83      1.56 o 
  23   3  -1      108.86      106.70      2.73 o 
  25   3  -1      614.04      563.70     12.37 o 
  27   3  -1      226.52      220.99      5.81 o 
  29   3  -1      139.04      127.55      2.89 o 
  31   3  -1      415.78      411.72      7.77 o 
  33   3  -1       31.35       34.97      1.42 o 
  35   3  -1        8.07        7.37      0.85 o 
  37   3  -1        7.52        9.44      1.25 o 
  39   3  -1        3.95        4.34      0.72 o 
  41   3  -1       13.53       15.26      1.39 o 
  43   3  -1       59.30       66.51      4.34 o 
  45   3  -1       10.05       11.43      1.54 o 
   0   4  -1     2077.35     2268.16     45.11 o 
   2   4  -1     4040.19     4054.84     56.19 o 
   4   4  -1     1471.73     1542.14     22.38 o 
   6   4  -1      559.20      568.19      9.53 o 
   8   4  -1      158.36      161.11      2.59 o 
  10   4  -1      237.29      212.38      3.46 o 
  12   4  -1      240.49      229.54      3.96 o 
  14   4  -1     1071.61     1098.23     19.78 o 
  16   4  -1       41.29       41.86      1.15 o 
  18   4  -1       13.21       12.33      1.05 o 
  20   4  -1      151.29      170.48      3.85 o 
  22   4  -1       36.25       43.00      1.60 o 
  24   4  -1      300.36      271.53      5.99 o 
  26   4  -1      733.08      734.89     18.36 o 
  28   4  -1      410.73      400.81     12.51 o 
  30   4  -1      130.54      123.58      4.42 o 
  32   4  -1      184.37      191.49      5.35 o 
  34   4  -1      176.54      175.04      4.00 o 
  36   4  -1       27.95       27.14      1.39 o 
  38   4  -1        0.27        0.00      0.72 o 
  40   4  -1        4.15        3.26      0.77 o 
  42   4  -1        8.51       11.43      1.54 o 
  44   4  -1       24.04       23.03      3.26 o 
   1   5  -1      573.32      601.76      9.45 o 
   3   5  -1      793.16      835.54     14.04 o 
   5   5  -1      850.23      888.08     14.60 o 
   7   5  -1      509.01      550.22     12.25 o 
   9   5  -1       89.22      103.12      2.04 o 
  11   5  -1       98.52       92.26      2.39 o 
  13   5  -1      134.82      135.98      2.71 o 
  15   5  -1       52.95       58.20      1.60 o 
  17   5  -1      109.52      112.21      2.95 o 
  19   5  -1       47.19       46.57      1.32 o 
  21   5  -1      250.02      239.33      7.56 o 
  23   5  -1      315.71      294.87      7.25 o 
  25   5  -1      406.76      398.43      9.42 o 
  27   5  -1       96.29       94.02      3.61 o 
  29   5  -1       91.83       93.30      3.61 o 
  31   5  -1       90.39       93.67      3.80 o 
  33   5  -1       97.76       94.95      4.34 o 
  35   5  -1       21.92       22.91      1.39 o 
  37   5  -1        9.14       11.52      1.89 o 
  39   5  -1       16.38       19.03      3.26 o 
  41   5  -1        7.89        7.60      1.54 o 
   0   6  -1       88.94      118.69      5.43 o 
   2   6  -1      218.52      213.33      4.80 o 
   4   6  -1       77.81       75.89      2.88 o 
   6   6  -1       33.80       31.83      1.58 o 
   8   6  -1       53.03       52.92      1.34 o 
  10   6  -1      133.04      124.13      2.65 o 
  12   6  -1       34.72       43.30      1.17 o 
  14   6  -1       32.72       31.06      1.17 o 
  16   6  -1       21.91       22.81      1.39 o 
  18   6  -1      100.56      104.90      3.61 o 
  20   6  -1       44.60       45.12      1.45 o 
  22   6  -1       27.02       29.41      1.39 o 
  24   6  -1        9.25       11.70      0.89 o 
  26   6  -1       47.60       54.00      2.61 o 
  28   6  -1       16.87       15.27      1.81 o 
  30   6  -1       40.51       40.57      2.61 o 
  32   6  -1       23.40       26.82      1.81 o 
  34   6  -1        1.45        1.81      0.97 o 
  36   6  -1        6.71        8.69      2.17 o 
  38   6  -1       12.88       19.14      1.63 o 
   1   7  -1      240.99      221.48      9.77 o 
   3   7  -1      273.62      269.25     10.86 o 
   5   7  -1      312.13      311.59     13.03 o 
   7   7  -1      171.09      165.80      6.00 o 
   9   7  -1       20.20       20.63      2.17 o 
  11   7  -1       46.74       41.26      3.26 o 
  13   7  -1       31.49       32.57      2.17 o 
  15   7  -1       12.27       12.73      1.63 o 
  17   7  -1       26.12       24.73      2.71 o 
  19   7  -1       24.22       26.10      1.54 o 
  21   7  -1      112.48      112.95      3.84 o 
  23   7  -1      142.82      147.65      6.51 o 
  25   7  -1      146.58      150.91      6.51 o 
  27   7  -1       42.11       48.86      3.26 o 
  29   7  -1       58.78       71.65      3.26 o 
  31   7  -1       49.16       61.88      3.26 o 
  33   7  -1       41.71       45.60      3.26 o 
  35   7  -1       23.67       26.06      2.17 o 
   6   8  -1      143.15      136.80      6.51 o 
   8   8  -1       49.68       47.77      3.26 o 
  10   8  -1       94.63       84.68      4.34 o 
  12   8  -1       95.24       97.71      5.43 o 
  14   8  -1       33.35       33.66      2.17 o 
  16   8  -1       27.11       23.88      2.17 o 
   4   0   0     2553.62     2645.76     83.29 o 
   6   0   0     4257.74     4510.98    140.87 o 
   8   0   0     4501.22     4404.48    279.02 o 
  10   0   0     5684.58     6136.14    191.54 o 
  12   0   0     1203.62     1239.61     42.02 o 
  14   0   0      334.61      435.75      9.27 o 
  16   0   0       19.86       25.04      0.82 o 
  18   0   0      138.59      121.69      2.52 o 
  20   0   0       17.90       30.52      0.63 o 
  22   0   0       27.45       24.21      0.58 o 
  24   0   0      147.84      156.60      5.25 o 
  26   0   0      596.85      565.27     14.05 o 
  28   0   0    11174.47    10343.98    294.54 o 
  30   0   0     2503.25     2339.96     66.92 o 
  32   0   0     1195.38     1131.45     33.07 o 
  34   0   0      259.82      260.10      8.34 o 
  36   0   0       53.59       54.42      2.61 o 
  38   0   0       80.17       83.37      3.39 o 
  40   0   0       29.96       29.47      1.81 o 
  42   0   0       25.90       25.17      3.26 o 
  44   0   0       65.74       78.42      3.39 o 
  46   0   0       23.62       21.71      2.17 o 
  48   0   0       27.39       21.71      2.17 o 
   1   1   0      163.19      160.66      3.10 o 
   3   1   0      423.65      451.18      9.12 o 
   5   1   0       44.46       43.45      1.09 o 
   7   1   0     1402.46     1413.47     31.35 o 
   9   1   0      716.33      747.30     14.85 o 
  11   1   0      669.90      672.92     11.11 o 
  13   1   0       92.24      102.50      1.90 o 
  15   1   0      240.87      253.82      3.98 o 
  17   1   0     1202.01     1253.49     18.23 o 
  19   1   0       83.37       71.87      1.37 o 
  21   1   0      379.53      370.45      6.13 o 
  23   1   0       14.18       16.93      0.50 o 
  25   1   0       71.04       66.44      1.44 o 
  27   1   0       45.20       37.77      1.93 o 
  29   1   0        8.89       11.16      1.41 o 
  31   1   0       78.52       69.16      1.84 o 
  33   1   0        0.66        0.27      0.54 o 
  35   1   0       24.22       21.48      1.09 o 
  37   1   0        3.68        3.85      0.69 o 
  39   1   0        2.29        3.08      0.69 o 
  41   1   0       23.54       21.78      1.28 o 
  43   1   0        3.12        2.71      0.78 o 
  45   1   0        2.85        2.17      0.77 o 
  47   1   0       11.25       12.05      2.71 o 
   0   2   0   117697.58   107074.27   3404.31 o 
   2   2   0     2119.47     2467.89     44.32 o 
   4   2   0        1.53        2.10      0.62 o 
   6   2   0     3921.58     4310.14     85.06 o 
   8   2   0     1522.94     1476.00     25.78 o 
  10   2   0      171.64      170.39      3.44 o 
  12   2   0       89.59       96.48      1.69 o 
  14   2   0      451.80      565.00      9.08 o 
  16   2   0       33.76       47.79      1.08 o 
  18   2   0       62.23       91.11      1.69 o 
  20   2   0      265.00      298.83      5.42 o 
  22   2   0       43.50       43.27      1.04 o 
  24   2   0      131.57      147.66      3.64 o 
  26   2   0       82.32       85.73      2.00 o 
  28   2   0     5003.35     4908.45     89.84 o 
  30   2   0     1092.71     1025.12     22.19 o 
  32   2   0      208.97      208.81      4.80 o 
  34   2   0      222.98      231.09      5.35 o 
  36   2   0       11.98       14.86      1.25 o 
  38   2   0        2.81        4.58      0.89 o 
  40   2   0        5.13        5.25      1.32 o 
  42   2   0        0.28       -0.60      0.60 o 
  44   2   0       34.58       39.92      2.24 o 
  46   2   0       16.46       20.10      1.54 o 
  48   2   0       27.51       28.78      2.30 o 
   1   3   0      647.43      686.15     10.29 o 
   3   3   0     1429.35     1464.47     23.18 o 
   5   3   0      302.92      360.27      5.27 o 
   7   3   0     1263.38     1299.97     18.46 o 
   9   3   0     1527.42     1641.80     33.93 o 
  11   3   0     2019.52     2219.29     55.52 o 
  13   3   0      315.75      378.63      8.33 o 
  15   3   0      320.02      354.69      5.72 o 
  17   3   0     2209.05     2375.15     37.61 o 
  19   3   0      103.17      107.44      2.08 o 
  21   3   0     1009.83      972.90     19.42 o 
  23   3   0        5.61        5.64      0.61 o 
  25   3   0      171.42      156.45      3.32 o 
  27   3   0       28.55       24.54      2.02 o 
  29   3   0       32.21       31.64      1.19 o 
  31   3   0      224.79      205.32      5.08 o 
  33   3   0       15.51       16.24      1.29 o 
  35   3   0       75.29       72.44      2.88 o 
  37   3   0       15.79       19.96      1.58 o 
  39   3   0        9.75       13.18      1.83 o 
  41   3   0       79.19       73.56      2.88 o 
  43   3   0        6.44        7.10      1.54 o 
  45   3   0       12.61       16.29      2.17 o 
   0   4   0      308.71      468.74      9.66 o 
   2   4   0     1516.48     1629.44     23.25 o 
   4   4   0      938.71      958.34     14.53 o 
   6   4   0     1217.60     1269.80     19.31 o 
   8   4   0       14.06       16.50      0.50 o 
  10   4   0     1286.37     1401.89     19.53 o 
  12   4   0      103.99      104.12      2.21 o 
  14   4   0      192.55      220.75      3.78 o 
  16   4   0      105.04      100.94      3.36 o 
  18   4   0      371.64      350.31      6.92 o 
  20   4   0      409.08      409.24      9.57 o 
  22   4   0      309.77      292.48      6.54 o 
  24   4   0       53.84       63.35      1.70 o 
  26   4   0       95.26       89.96      2.25 o 
  28   4   0      245.98      252.92      5.60 o 
  30   4   0       56.72       55.13      2.03 o 
  32   4   0      135.79      129.66      4.95 o 
  34   4   0      147.64      151.04      5.72 o 
  36   4   0        3.71        2.53      1.09 o 
  38   4   0       61.23       57.58      5.43 o 
  40   4   0        2.20        2.17      1.09 o 
  42   4   0       22.69       24.97      2.17 o 
  44   4   0        7.76        9.77      2.17 o 
   1   5   0      569.37      616.96     10.25 o 
   3   5   0      777.59      794.41     13.03 o 
   5   5   0      189.27      202.37      3.29 o 
   7   5   0       64.32       69.20      1.37 o 
   9   5   0       86.17       89.84      1.68 o 
  11   5   0      393.82      398.99      7.28 o 
  13   5   0      151.69      157.07      2.90 o 
  15   5   0        2.58        5.29      0.60 o 
  17   5   0      262.44      283.79      6.45 o 
  19   5   0        1.05        0.78      0.63 o 
  21   5   0      117.37      124.10      3.92 o 
  23   5   0        6.99        8.22      1.13 o 
  25   5   0       64.60       61.04      2.10 o 
  27   5   0       62.99       64.07      2.03 o 
  29   5   0       39.67       36.47      1.58 o 
  31   5   0       76.88       81.46      3.08 o 
  33   5   0       43.44       41.26      2.61 o 
  35   5   0       12.88       14.88      1.81 o 
  37   5   0        4.11        4.34      1.54 o 
  39   5   0        2.84        3.26      2.17 o 
  41   5   0       24.40       27.14      2.17 o 
  43   5   0        0.06        0.00      1.09 o 
   0   6   0      400.13      410.83      9.66 o 
   2   6   0      256.11      263.97      4.49 o 
   4   6   0      276.94      291.24      7.32 o 
   6   6   0      245.32      262.41      4.58 o 
   8   6   0        0.59        0.72      0.53 o 
  10   6   0      644.31      683.92     13.66 o 
  12   6   0       68.52       73.53      2.03 o 
  14   6   0       24.32       29.83      3.45 o 
  16   6   0       59.07       57.00      2.30 o 
  18   6   0      142.27      126.48      3.84 o 
  20   6   0      115.77      115.69      3.84 o 
  22   6   0      191.66      192.22      5.20 o 
  24   6   0        4.01        3.04      1.23 o 
  26   6   0       70.91       72.38      2.67 o 
  28   6   0       12.68       15.93      1.39 o 
  30   6   0        1.81        2.81      1.17 o 
  32   6   0      163.08      181.54      6.78 o 
  34   6   0       63.48       65.81      3.39 o 
  36   6   0        6.85        7.60      1.54 o 
  38   6   0       53.44       55.37      3.26 o 
  40   6   0        0.83       -1.09      1.09 o 
   1   7   0      325.44      324.71      5.93 o 
   3   7   0      217.06      214.84      4.70 o 
   5   7   0       47.27       40.85      1.53 o 
   7   7   0       47.18       46.21      1.94 o 
   9   7   0       52.64       59.05      1.88 o 
  11   7   0        0.42        0.00      0.63 o 
  13   7   0       25.27       23.92      1.25 o 
  15   7   0       80.87       95.02      3.07 o 
  17   7   0        0.09        0.54      0.77 o 
  19   7   0       28.52       28.78      1.54 o 
  21   7   0       73.38       70.64      3.07 o 
  23   7   0        0.29       -0.54      0.77 o 
  25   7   0       35.28       36.91      2.30 o 
  27   7   0      167.54      174.85      5.37 o 
  29   7   0       47.59       46.68      2.30 o 
  31   7   0       11.13       14.20      1.54 o 
  33   7   0       23.99       24.97      2.17 o 
  35   7   0        3.19        1.09      2.17 o 
   0   8   0       13.17       14.11      2.17 o 
   2   8   0       12.29       10.34      1.54 o 
   4   8   0        2.79        2.71      0.77 o 
   6   8   0       24.03       24.46      0.89 o 
   8   8   0        0.15       -0.63      0.63 o 
  10   8   0       38.55       35.19      1.69 o 
  12   8   0       25.86       24.97      1.54 o 
  14   8   0        6.92        8.49      0.97 o 
  16   8   0       35.39       40.61      1.81 o 
  18   8   0       12.47       13.12      1.54 o 
  20   8   0       13.36       13.12      1.54 o 
  22   8   0       35.06       37.67      1.81 o 
  24   8   0       12.47       17.93      1.54 o 
  26   8   0        0.37        0.00      1.09 o 
  28   8   0       13.40       13.39      2.17 o 
  30   8   0        1.86        2.17      1.09 o 
   1   9   0      126.34      118.10      5.97 o 
   3   9   0       49.52       43.45      2.30 o 
   5   9   0        2.67        1.81      0.97 o 
   7   9   0      101.92      105.86      3.84 o 
   9   9   0       51.31       51.03      3.26 o 
  11   9   0       12.85        8.69      2.17 o 
  13   9   0        3.17        3.26      1.09 o 
  15   9   0       33.09       29.31      3.26 o 
  17   9   0        2.68        3.26      1.09 o 
  19   9   0       18.09       13.03      2.17 o 
  21   9   0      114.54      117.25      6.51 o 
  23   9   0        4.56        2.17      1.09 o 
  25   9   0       18.81       16.29      2.17 o 
   0  10   0      259.72      277.93     11.94 o 
   2  10   0        2.94        2.17      2.17 o 
   4  10   0       76.16       76.00      4.34 o 
   6  10   0        1.07        1.09      2.17 o 
   8  10   0        0.13        0.00      1.09 o 
  10  10   0        3.20        4.34      2.17 o 
  12  10   0       16.37       14.11      2.17 o 
  14  10   0       10.21        8.69      2.17 o 
   1   1   1     4437.96     4988.69    142.44 o 
   3   1   1    21896.68    22387.37    634.80 o 
   5   1   1    17074.80    17269.19    829.90 o 
   7   1   1      393.49      403.21      9.23 o 
   9   1   1      309.55      281.26      6.51 o 
  11   1   1     2631.36     2644.22     43.95 o 
  13   1   1     2238.76     2422.62     40.77 o 
  15   1   1     6076.86     6825.54    124.94 o 
  17   1   1      959.01     1016.39     16.51 o 
  19   1   1      144.38      157.05      2.73 o 
  21   1   1      287.61      284.68      5.16 o 
  23   1   1     1194.82     1128.07     17.65 o 
  25   1   1      512.39      471.12      8.24 o 
  27   1   1      446.28      411.86      7.86 o 
  29   1   1      437.48      431.27     10.56 o 
  31   1   1     1383.94     1335.29     52.94 o 
  33   1   1      653.33      642.95     30.76 o 
  35   1   1       70.56       68.63      2.23 o 
  37   1   1      121.59      116.01      4.95 o 
  39   1   1       93.16       91.20      4.61 o 
  41   1   1       15.74       17.93      2.30 o 
  43   1   1      183.56      195.43      7.68 o 
   0   2   1    10454.89    11222.53    338.17 o 
   2   2   1    13441.48    14145.34    269.78 o 
   4   2   1     7705.96     8006.13    156.82 o 
   6   2   1     2836.47     3073.71     56.97 o 
   8   2   1      647.99      689.71     12.25 o 
  10   2   1      406.45      404.07      6.75 o 
  12   2   1     1103.49     1106.18     22.56 o 
  14   2   1     3765.41     3933.67     79.82 o 
  16   2   1      143.91      150.71      3.08 o 
  18   2   1      468.25      496.27      8.47 o 
  20   2   1      146.37      160.27      2.71 o 
  22   2   1      144.10      149.35      2.93 o 
  24   2   1      874.63      812.01     12.72 o 
  26   2   1     1032.34      966.86     16.29 o 
  28   2   1      675.41      658.85     11.03 o 
  30   2   1       82.69       77.11      2.19 o 
  32   2   1      245.32      248.41      5.58 o 
  34   2   1      359.60      357.29     10.69 o 
  36   2   1       38.77       37.35      1.85 o 
  38   2   1       11.96       11.67      1.25 o 
  40   2   1       10.32       10.40      2.71 o 
  42   2   1       17.16       22.81      1.58 o 
  44   2   1       37.06       34.74      3.26 o 
  46   2   1       23.15       30.40      3.26 o 
   1   3   1     1371.49     1523.16     42.62 o 
   3   3   1     5589.81     5911.30    153.60 o 
   5   3   1      183.79      197.14      3.81 o 
   7   3   1      302.03      317.44      5.93 o 
   9   3   1       63.35       60.16      1.21 o 
  11   3   1      174.84      187.11      3.35 o 
  13   3   1      817.20      898.04     14.89 o 
  15   3   1      986.18     1175.89     21.15 o 
  17   3   1      116.14      108.52      2.00 o 
  19   3   1       82.91       76.46      1.54 o 
  21   3   1       67.50       59.99      1.46 o 
  23   3   1      108.75      102.37      2.82 o 
  25   3   1      614.36      557.31      9.63 o 
  27   3   1      226.53      221.90      4.05 o 
  29   3   1      139.04      134.79      3.02 o 
  31   3   1      415.86      421.28      8.85 o 
  33   3   1       31.43       34.20      1.28 o 
  35   3   1        8.08        6.99      0.69 o 
  37   3   1        7.55       11.53      0.82 o 
  39   3   1        3.94        4.58      0.89 o 
  41   3   1       13.50       15.87      1.58 o 
  43   3   1       59.31       70.16      3.39 o 
  45   3   1       10.01        9.77      2.17 o 
   0   4   1     2081.56     2291.82     54.70 o 
   2   4   1     4039.92     4013.25     66.41 o 
   4   4   1     1471.03     1488.44     35.40 o 
   6   4   1      558.08      565.66      9.57 o 
   8   4   1      158.00      160.66      2.90 o 
  10   4   1      237.45      208.02      3.80 o 
  12   4   1      241.52      230.85      4.15 o 
  14   4   1     1072.58     1136.02     20.17 o 
  16   4   1       41.37       44.95      1.10 o 
  18   4   1       13.28       13.58      0.56 o 
  20   4   1      151.75      173.93      3.49 o 
  22   4   1       36.10       39.27      1.35 o 
  24   4   1      299.92      266.36      5.44 o 
  26   4   1      732.89      739.78     15.29 o 
  28   4   1      411.34      403.73      8.85 o 
  30   4   1      130.63      127.07      3.29 o 
  32   4   1      184.66      185.97      4.41 o 
  34   4   1      176.15      174.99      5.64 o 
  36   4   1       27.87       27.02      1.58 o 
  38   4   1        0.28        0.36      0.97 o 
  40   4   1        4.20        3.98      1.09 o 
  42   4   1        8.56       11.94      2.17 o 
  44   4   1       24.06       27.14      3.26 o 
   1   5   1      573.63      607.01     12.14 o 
   3   5   1      792.67      856.40     17.93 o 
   5   5   1      848.79      874.28     17.49 o 
   7   5   1      508.47      535.98     12.09 o 
   9   5   1       89.15      102.76      2.15 o 
  11   5   1       98.55       93.13      2.28 o 
  13   5   1      134.94      139.52      2.86 o 
  15   5   1       52.72       59.76      1.35 o 
  17   5   1      109.45      109.51      2.44 o 
  19   5   1       47.13       45.37      1.32 o 
  21   5   1      250.03      243.04      7.95 o 
  23   5   1      314.98      287.13      7.25 o 
  25   5   1      406.29      381.16      9.52 o 
  27   5   1       96.50       94.77      2.88 o 
  29   5   1       91.79       90.23      3.84 o 
  31   5   1       90.24       92.81      2.88 o 
  33   5   1       97.68       99.40      6.28 o 
  35   5   1       21.79       22.63      1.39 o 
  37   5   1        9.08        8.23      0.89 o 
  39   5   1       16.45       11.94      2.17 o 
  41   5   1        7.92        7.60      2.17 o 
   0   6   1       89.10      115.51      4.45 o 
   2   6   1      218.49      208.95      4.20 o 
   4   6   1       77.78       76.26      1.80 o 
   6   6   1       33.84       31.32      1.10 o 
   8   6   1       53.06       52.49      1.48 o 
  10   6   1      133.03      123.41      2.90 o 
  12   6   1       34.68       41.66      1.25 o 
  14   6   1       32.76       30.50      1.25 o 
  16   6   1       21.93       23.21      0.89 o 
  18   6   1      100.44      103.15      3.84 o 
  20   6   1       44.63       43.54      2.30 o 
  22   6   1       27.03       27.53      3.26 o 
  24   6   1        9.29       10.01      0.97 o 
  26   6   1       47.56       54.31      2.30 o 
  28   6   1       16.87       14.68      1.54 o 
  30   6   1       40.57       40.20      2.30 o 
  32   6   1       23.36       24.97      1.54 o 
  34   6   1        1.46        1.09      0.77 o 
  36   6   1        6.73        8.34      1.09 o 
  38   6   1       12.88       17.37      2.17 o 
   1   7   1      240.93      227.49      4.77 o 
   3   7   1      273.48      270.37      5.73 o 
   5   7   1      311.50      316.16      8.80 o 
   7   7   1      170.83      169.28      4.95 o 
   9   7   1       20.16       19.21      0.89 o 
  11   7   1       46.90       46.97      1.58 o 
  13   7   1       31.54       27.19      1.54 o 
  15   7   1       12.19       10.25      2.71 o 
  17   7   1       26.16       27.19      1.54 o 
  19   7   1       24.15       24.08      2.17 o 
  21   7   1      112.51      112.50      3.84 o 
  23   7   1      142.41      131.97      4.61 o 
  25   7   1      146.42      144.09      4.95 o 
  27   7   1       42.18       37.46      2.30 o 
  29   7   1       58.69       60.13      4.34 o 
  31   7   1       49.15       51.24      4.34 o 
  33   7   1       41.66       44.30      3.80 o 
  35   7   1       23.58       25.31      1.81 o 
   0   8   1       33.24       37.61      1.81 o 
   2   8   1       46.79       49.78      1.42 o 
   4   8   1      204.45      210.27      4.46 o 
   6   8   1      142.96      148.79      3.76 o 
   8   8   1       49.63       50.49      2.30 o 
  10   8   1       94.66       85.26      3.07 o 
  12   8   1       95.42      104.27      3.84 o 
  14   8   1       33.33       32.72      2.17 o 
  16   8   1       27.14       28.39      2.17 o 
  18   8   1       94.24       96.64      3.84 o 
  20   8   1       21.66       20.63      1.54 o 
  22   8   1       56.63       60.38      2.71 o 
  24   8   1       64.76       72.53      4.89 o 
  26   8   1       55.02       61.46      3.07 o 
  28   8   1        8.26        7.60      1.54 o 
  30   8   1        2.76        2.17      1.09 o 
   1   9   1      195.07      185.19      6.14 o 
   3   9   1      109.63      108.48      2.88 o 
   5   9   1        5.29        5.17      0.72 o 
   7   9   1       25.84       23.21      1.25 o 
   9   9   1        8.28        6.30      0.97 o 
  11   9   1        2.90        2.95      1.63 o 
  13   9   1       21.65       23.88      1.54 o 
  15   9   1       19.02       22.27      1.54 o 
  17   9   1        0.55        0.54      0.77 o 
  19   9   1        7.36        6.82      2.17 o 
  21   9   1       12.00       11.83      3.26 o 
  23   9   1        8.36        9.26      1.54 o 
  25   9   1       30.35       31.48      3.26 o 
   0  10   1        1.16        0.00      2.17 o 
   2  10   1       46.61       47.79      2.30 o 
   4  10   1       53.06       50.54      3.07 o 
   6  10   1       36.83       33.12      2.30 o 
   8  10   1       13.18       13.03      1.54 o 
  10  10   1       17.39       14.68      1.54 o 
  12  10   1       30.94       29.31      3.26 o 
  14  10   1        6.19        5.43      2.17 o 
   0   0   2       56.11       84.68      4.34 o 
   2   0   2     1732.43     1658.06     48.62 o 
   4   0   2     1370.91     1242.96     60.68 o 
   6   0   2     2254.16     2232.78    177.51 o 
   8   0   2      712.30      724.93     30.94 o 
  10   0   2     2548.93     2678.16     86.31 o 
  12   0   2     8496.75     9427.55    599.46 o 
  14   0   2     7834.05     8855.09    359.35 o 
  16   0   2     1957.28     2246.99     52.80 o 
  18   0   2     1785.00     2071.09     48.02 o 
  20   0   2      862.94      911.27     21.87 o 
  22   0   2     1086.20     1115.40     27.29 o 
  24   0   2      207.77      203.92      6.19 o 
  26   0   2        6.60        7.20      1.70 o 
  28   0   2       27.53       26.78      1.39 o 
  30   0   2       16.56       12.17      1.23 o 
  32   0   2      206.30      171.56      6.51 o 
  34   0   2       17.94       19.39      2.71 o 
  36   0   2       37.70       44.38      4.34 o 
  38   0   2       44.05       47.77      4.34 o 
  40   0   2       62.70       67.31      5.43 o 
  42   0   2      302.15      314.85     16.29 o 
   1   1   2      734.71      713.97     17.12 o 
   3   1   2      488.21      487.87     10.90 o 
   5   1   2     2961.78     3127.65     70.99 o 
   7   1   2     1425.98     1515.78     44.03 o 
   9   1   2      269.97      290.95     10.34 o 
  11   1   2      121.26      120.05      2.23 o 
  13   1   2      188.30      191.09      3.24 o 
  15   1   2       98.85      102.91      2.03 o 
  17   1   2       33.42       42.80      1.04 o 
  19   1   2       61.34       70.20      1.70 o 
  21   1   2      229.95      220.38      4.39 o 
  23   1   2      152.74      132.05      2.59 o 
  25   1   2       24.45       18.80      0.68 o 
  27   1   2      131.49      108.40      2.23 o 
  29   1   2       39.32       33.25      1.12 o 
  31   1   2       28.79       23.85      1.19 o 
  33   1   2      114.90      106.95      3.14 o 
  35   1   2       62.18       58.62      1.84 o 
  37   1   2      105.98      105.27      5.95 o 
  39   1   2       14.52       14.75      1.58 o 
  41   1   2        1.37        2.71      1.63 o 
   2   2   2     1761.13     1878.80     57.58 o 
   4   2   2      214.33      239.93     11.94 o 
   6   2   2      126.48      100.45      3.84 o 
   8   2   2       49.02       55.20      1.42 o 
  10   2   2      221.17      236.59      4.68 o 
  12   2   2     2747.94     2941.10     54.40 o 
  14   2   2     2450.44     2723.99     49.03 o 
  16   2   2      987.05     1138.71     20.77 o 
  18   2   2      765.51      873.66     16.12 o 
  20   2   2       97.49       95.83      2.74 o 
  22   2   2       74.41       92.90      2.19 o 
  24   2   2       37.12       25.58      1.03 o 
  26   2   2      103.88       82.80      2.06 o 
  28   2   2       13.74        8.61      0.65 o 
  30   2   2       39.06       35.60      1.28 o 
  32   2   2      142.17      133.76      3.12 o 
  34   2   2       41.09       42.76      1.42 o 
  36   2   2        8.27        7.05      0.69 o 
  38   2   2        5.14        7.49      1.56 o 
  40   2   2       53.13       63.16      3.88 o 
  42   2   2      125.63      131.37      8.69 o 
   1   3   2     1089.66     1144.24     20.39 o 
   3   3   2      906.14      937.70     17.18 o 
   5   3   2     5714.76     6212.38    121.39 o 
   7   3   2     2283.56     2500.32     51.18 o 
   9   3   2      921.41      966.68     18.00 o 
  11   3   2      172.44      159.25      2.98 o 
  13   3   2      457.80      466.42      7.78 o 
  15   3   2      326.33      327.52      6.43 o 
  17   3   2       73.49       74.81      1.60 o 
  19   3   2       90.26       86.66      2.10 o 
  21   3   2      658.31      647.00     12.29 o 
  23   3   2      457.11      404.56      7.84 o 
  25   3   2       82.37       71.81      1.91 o 
  27   3   2      389.33      353.95      7.54 o 
  29   3   2      128.20      117.93      2.95 o 
  31   3   2       77.72       69.18      2.23 o 
  33   3   2      344.53      324.11      7.19 o 
  35   3   2      176.91      163.04      4.91 o 
  37   3   2      273.81      270.74      8.54 o 
  39   3   2       35.32       35.98      1.88 o 
  41   3   2        4.71        7.60      1.54 o 
   0   4   2      132.75      156.19      5.97 o 
   2   4   2     1002.02     1089.30     22.29 o 
   4   4   2     1059.72     1049.17     21.51 o 
   6   4   2     1285.12     1347.96     26.98 o 
   8   4   2      537.00      549.09     10.17 o 
  10   4   2      741.75      718.11     13.63 o 
  12   4   2      140.48      146.61      3.48 o 
  14   4   2      413.74      418.13      7.27 o 
  16   4   2      156.43      170.21      3.24 o 
  18   4   2      179.03      179.89      3.35 o 
  20   4   2      432.39      442.91      7.72 o 
  22   4   2      638.87      606.88     12.39 o 
  24   4   2       94.56       97.61      2.28 o 
  26   4   2      444.26      410.84      8.47 o 
  28   4   2       62.91       47.41      1.30 o 
  30   4   2       66.46       68.23      1.70 o 
  32   4   2      102.75       98.14      3.51 o 
  34   4   2       95.23       94.38      3.16 o 
  36   4   2       59.06       56.14      2.23 o 
  38   4   2       23.33       24.08      1.84 o 
  40   4   2       41.82       44.72      2.03 o 
  42   4   2       10.61       10.97      1.54 o 
  44   4   2        5.44        7.60      2.17 o 
   1   5   2       73.79       84.37      2.40 o 
   3   5   2      138.22      133.61      4.05 o 
   5   5   2      481.70      525.10     11.14 o 
   7   5   2      206.88      218.25      4.56 o 
   9   5   2      122.52      126.90      4.07 o 
  11   5   2        7.13        8.89      0.84 o 
  13   5   2      183.88      179.22      6.42 o 
  15   5   2      231.51      224.45      4.93 o 
  17   5   2       21.28       20.66      1.09 o 
  19   5   2        2.16        1.81      0.63 o 
  21   5   2      131.99      133.55      3.51 o 
  23   5   2       65.27       60.95      2.01 o 
  25   5   2       13.88       12.20      0.89 o 
  27   5   2       69.28       64.11      1.84 o 
  29   5   2       23.76       21.95      1.17 o 
  31   5   2       15.53       17.30      1.39 o 
  33   5   2       53.20       46.67      2.56 o 
  35   5   2       25.30       21.48      1.59 o 
  37   5   2       27.22       27.18      1.39 o 
  39   5   2        2.73        1.09      1.09 o 
  41   5   2        4.05        5.68      0.97 o 
   0   6   2      367.92      359.36     14.11 o 
   2   6   2      426.34      436.51     10.69 o 
   4   6   2      592.67      558.97     25.88 o 
   6   6   2      974.81      950.87     40.22 o 
   8   6   2      432.82      408.17     11.28 o 
  10   6   2      379.82      366.93     14.59 o 
  12   6   2       20.03       19.36      1.25 o 
  14   6   2      191.28      183.74      4.54 o 
  16   6   2       20.47       23.21      1.25 o 
  18   6   2       86.03       93.01      2.51 o 
  20   6   2      260.08      273.31     13.37 o 
  22   6   2      670.73      668.14     14.83 o 
  24   6   2      113.92      126.11      3.51 o 
  26   6   2      376.43      365.05     10.75 o 
  28   6   2       90.68       83.61      3.07 o 
  30   6   2       45.84       44.62      2.30 o 
  32   6   2       76.36       79.01      4.89 o 
  34   6   2       91.33       98.80      5.43 o 
  36   6   2       90.86      102.67      3.84 o 
  38   6   2       34.59       37.46      2.30 o 
   1   7   2       30.04       23.88      1.54 o 
   3   7   2        3.67        2.71      0.77 o 
   5   7   2       85.94       91.74      3.07 o 
   7   7   2       23.17       27.68      1.41 o 
   9   7   2       42.66       39.20      2.33 o 
  11   7   2       21.66       17.96      1.91 o 
  13   7   2       56.44       52.25      1.88 o 
  15   7   2       72.28       71.46      3.28 o 
  17   7   2        8.29        6.15      1.11 o 
  19   7   2       25.32       23.87      1.80 o 
  21   7   2        2.49        4.34      0.97 o 
  23   7   2       16.85       15.76      1.54 o 
  25   7   2        6.75        9.52      1.63 o 
  27   7   2        5.40        4.78      3.26 o 
  29   7   2        7.16        7.60      2.71 o 
  31   7   2        0.55        1.63      1.63 o 
  33   7   2       11.27       14.45      2.17 o 
  35   7   2        7.71       10.86      1.54 o 
   0   8   2      224.63      212.79      8.69 o 
   2   8   2      157.43      148.21      4.61 o 
   4   8   2      161.25      155.80      4.61 o 
   6   8   2      203.13      203.64      6.14 o 
   8   8   2      110.18      114.01      3.84 o 
  10   8   2       37.41       35.29      1.54 o 
  12   8   2        6.96        5.97      0.64 o 
  14   8   2       31.59       32.61      1.54 o 
  16   8   2        4.56        3.26      0.77 o 
  18   8   2       12.48       10.86      2.17 o 
  20   8   2       34.71       33.66      3.26 o 
  22   8   2      122.49      112.92      3.84 o 
  24   8   2       30.81       32.04      2.30 o 
  26   8   2       95.41       91.82      3.84 o 
  28   8   2       50.00       50.94      2.71 o 
  30   8   2       26.20       20.68      1.54 o 
   1   9   2       23.22       22.27      1.54 o 
   3   9   2        3.58        2.71      0.77 o 
   5   9   2       70.02       73.59      2.23 o 
   7   9   2       46.03       54.17      3.61 o 
   9   9   2       33.11       30.40      2.17 o 
  11   9   2       16.42       15.90      3.26 o 
  13   9   2       21.75       23.66      2.71 o 
  15   9   2       14.13       14.84      1.63 o 
  17   9   2        4.90        6.51      1.54 o 
  19   9   2        8.12        7.60      1.54 o 
  21   9   2       15.39       16.85      1.54 o 
  23   9   2       18.91       16.36      1.54 o 
   2  10   2       36.88       34.41      1.81 o 
   4  10   2       29.88       25.72      2.71 o 
   6  10   2        9.67        8.00      2.17 o 
   8  10   2        6.92        5.97      1.54 o 
  10  10   2       10.07       11.63      1.63 o 
   1   1   3     7122.43     7422.73    157.23 o 
   3   1   3      319.43      361.60      9.36 o 
   5   1   3      668.59      593.76     15.34 o 
   7   1   3      533.88      531.14     13.75 o 
   9   1   3     2366.48     2458.63     63.72 o 
  11   1   3       45.39       45.05      1.36 o 
  13   1   3      229.19      207.68      3.94 o 
  15   1   3      239.38      254.67      5.02 o 
  17   1   3      195.80      178.06      4.24 o 
  19   1   3     1314.28     1398.89     28.39 o 
  21   1   3       19.19       14.78      1.04 o 
  23   1   3        5.99        6.62      0.86 o 
  25   1   3        9.00        8.93      0.65 o 
  27   1   3       76.96       54.35      1.58 o 
  29   1   3     1228.63      994.93     18.31 o 
  31   1   3       12.48       17.48      1.17 o 
  33   1   3       26.17       25.70      1.28 o 
  35   1   3       11.90       12.75      0.86 o 
  37   1   3       20.09       17.61      1.28 o 
  39   1   3       83.49       88.64      3.92 o 
  41   1   3       70.55       76.57      3.07 o 
  43   1   3        5.94        8.69      2.17 o 
   0   2   3     2797.41     3167.65    121.43 o 
   2   2   3       17.89       19.11      1.52 o 
   4   2   3      335.00      356.98      9.36 o 
   6   2   3      376.83      358.24      9.58 o 
   8   2   3     1011.15     1026.29     22.82 o 
  10   2   3     1301.84     1254.28     27.16 o 
  12   2   3      159.73      161.23      3.85 o 
  14   2   3       67.71       64.08      1.84 o 
  16   2   3      137.99      142.09      2.89 o 
  18   2   3      161.38      158.94      3.32 o 
  20   2   3      833.23      840.33     15.70 o 
  22   2   3      113.59      124.52      2.82 o 
  24   2   3       53.55       47.67      1.23 o 
  26   2   3       30.99       31.67      1.28 o 
  28   2   3      181.75      148.57      3.59 o 
  30   2   3      110.18       88.23      2.40 o 
  32   2   3       61.20       52.03      1.84 o 
  34   2   3       26.44       22.61      1.28 o 
  36   2   3       28.19       33.57      1.28 o 
  38   2   3       32.73       41.63      1.84 o 
  40   2   3       22.34       21.26      1.28 o 
  42   2   3       24.30       27.14      2.17 o 
  44   2   3       18.61       18.46      2.17 o 
   1   3   3     1236.93     1376.30     30.29 o 
   3   3   3       53.23       60.88      3.31 o 
   5   3   3      311.51      294.39      7.37 o 
   7   3   3      485.47      507.80     12.08 o 
   9   3   3       92.27       95.49      2.10 o 
  11   3   3      670.16      675.85     14.24 o 
  13   3   3      120.35      119.09      3.09 o 
  15   3   3      103.73       96.54      2.19 o 
  17   3   3      550.42      555.97     10.67 o 
  19   3   3       12.93       11.75      1.79 o 
  21   3   3       76.24       74.73      1.74 o 
  23   3   3       66.02       60.63      1.84 o 
  25   3   3        4.34        2.48      0.60 o 
  27   3   3      141.61      122.14      3.31 o 
  29   3   3      258.02      209.13      5.35 o 
  31   3   3        1.92        1.09      0.60 o 
  33   3   3       54.34       56.43      1.84 o 
  35   3   3       62.34       64.94      1.91 o 
  37   3   3       56.24       61.89      2.04 o 
  39   3   3       58.37       56.42      3.08 o 
  41   3   3       17.28       16.29      2.17 o 
  43   3   3        9.36        7.60      2.17 o 
   0   4   3     1187.89     1259.73     35.31 o 
   2   4   3       69.54       75.67      1.88 o 
   4   4   3      357.35      352.15      7.64 o 
   6   4   3       70.46       60.95      1.73 o 
   8   4   3      389.00      402.66      9.42 o 
  10   4   3      623.51      570.15     16.68 o 
  12   4   3       90.26       78.71      2.48 o 
  14   4   3       23.26       23.27      1.39 o 
  16   4   3       63.01       59.48      1.84 o 
  18   4   3      133.65      127.30      4.03 o 
  20   4   3      578.64      564.07     14.05 o 
  22   4   3       43.44       40.13      1.74 o 
  24   4   3       31.74       27.26      1.25 o 
  26   4   3       15.68       17.79      1.25 o 
  28   4   3      160.60      145.44      3.94 o 
  30   4   3       83.31       67.59      2.03 o 
  32   4   3       46.51       48.20      1.84 o 
  34   4   3       23.01       17.72      1.57 o 
  36   4   3       13.53       15.42      1.50 o 
  38   4   3       33.90       45.91      2.38 o 
  40   4   3        7.77        2.17      1.09 o 
  42   4   3       21.12       14.11      2.17 o 
   1   5   3      114.72      113.90      2.95 o 
   3   5   3      114.45      112.78      2.95 o 
   5   5   3      198.98      194.64      4.94 o 
   7   5   3      733.03      736.54     17.17 o 
   9   5   3     1073.89     1099.92     25.43 o 
  11   5   3     1593.10     1583.96     36.38 o 
  13   5   3      595.14      600.92     16.12 o 
  15   5   3      133.00      128.42      3.66 o 
  17   5   3     1018.47     1065.62     24.41 o 
  19   5   3      516.86      496.71     14.97 o 
  21   5   3      244.21      225.91     16.29 o 
  23   5   3      127.83      117.90      8.69 o 
  25   5   3       10.66        9.26      0.77 o 
  27   5   3       99.85      103.26      3.39 o 
  29   5   3        9.61       10.25      2.17 o 
  31   5   3        8.99        7.75      1.09 o 
  33   5   3       55.87       54.11      2.03 o 
  35   5   3       98.10       95.67      4.17 o 
  37   5   3      170.07      159.59      7.60 o 
   0   6   3       65.93       55.51      4.89 o 
   2   6   3       84.29       85.79      2.81 o 
   4   6   3       60.35       56.31      2.03 o 
   6   6   3        5.63        4.40      0.78 o 
   8   6   3       12.11       14.60      1.09 o 
  10   6   3       39.67       43.98      2.30 o 
  12   6   3        9.54        8.92      0.97 o 
  14   6   3        0.84        0.00      1.09 o 
  16   6   3        1.48        1.45      0.85 o 
  18   6   3        5.34        5.74      1.35 o 
  20   6   3       26.89       25.71      1.97 o 
  22   6   3        0.30       -0.36      0.63 o 
  24   6   3        6.86        5.97      0.90 o 
  26   6   3       12.76       10.05      0.89 o 
  28   6   3       21.84       16.62      1.61 o 
  30   6   3        8.13        5.62      0.72 o 
  32   6   3        8.37        7.29      1.63 o 
  34   6   3        6.34        4.89      1.63 o 
  36   6   3        0.37       -1.63      1.63 o 
   1   7   3       32.17       29.87      1.54 o 
   3   7   3       16.54       18.71      2.17 o 
   5   7   3       22.69       17.44      1.54 o 
   7   7   3      246.49      231.79      6.91 o 
   9   7   3      308.73      301.82     10.31 o 
  11   7   3      762.22      738.84     20.73 o 
  13   7   3      309.80      299.85      8.80 o 
  15   7   3       73.94       66.51      2.23 o 
  17   7   3      509.75      535.14     12.11 o 
  19   7   3      139.02      128.99      3.51 o 
  21   7   3      128.20      131.47      9.23 o 
  23   7   3       16.99       14.96      1.25 o 
  25   7   3       10.33        8.88      0.89 o 
  27   7   3       30.01       31.52      2.30 o 
  29   7   3        5.70        4.89      1.54 o 
  31   7   3        4.12        5.43      1.54 o 
  33   7   3        7.72        5.60      2.17 o 
   0   8   3       36.55       34.74      2.17 o 
   2   8   3       17.01       16.85      1.54 o 
   4   8   3        3.82        2.71      0.77 o 
   6   8   3        9.33       10.49      1.09 o 
   8   8   3       10.31       11.94      1.54 o 
  10   8   3       19.56       19.54      1.54 o 
  12   8   3        6.36        7.43      1.63 o 
  14   8   3        8.15        8.62      0.89 o 
  16   8   3        8.54        7.99      0.89 o 
  18   8   3       15.42       16.76      1.25 o 
  20   8   3       23.36       27.19      1.54 o 
  22   8   3        2.16        1.09      0.77 o 
  24   8   3        2.62        2.17      1.63 o 
  26   8   3        7.45        7.10      1.54 o 
   1   9   3       27.62       27.19      1.54 o 
   3   9   3        2.31        2.71      0.77 o 
   5   9   3       10.28        8.69      0.97 o 
   7   9   3       18.33       14.68      1.54 o 
   9   9   3        0.19        0.54      0.77 o 
  11   9   3      137.85      141.78      4.61 o 
  13   9   3       56.15       57.86      2.61 o 
  15   9   3       31.68       30.01      1.81 o 
  17   9   3      127.80      130.28      6.51 o 
  19   9   3        7.30        6.10      1.63 o 
   0   0   4     1671.11     1927.07     86.85 o 
   2   0   4     1951.77     2098.14     62.19 o 
   4   0   4     1233.88     1404.29     42.20 o 
   6   0   4     1055.95     1039.02     34.55 o 
  10   0   4      378.99      324.09     10.44 o 
  12   0   4      750.14      704.54     22.64 o 
  14   0   4     1250.80     1113.30     35.69 o 
  16   0   4     1166.90     1071.56     48.86 o 
  18   0   4      370.61      344.08     10.42 o 
  20   0   4       42.86       42.78      1.81 o 
  22   0   4      114.96       99.84      4.89 o 
  24   0   4       16.22        9.77      1.09 o 
  26   0   4      362.65      258.39     10.86 o 
  28   0   4       80.92       61.13      2.71 o 
  30   0   4      198.35      176.15      6.00 o 
  32   0   4      508.92      449.51     19.00 o 
  34   0   4      143.03      134.00      4.95 o 
  36   0   4       31.90       35.97      1.81 o 
  38   0   4        7.30        8.34      1.09 o 
  40   0   4       31.55       28.23      2.17 o 
  42   0   4       46.11       57.54      3.26 o 
  44   0   4       82.14      104.22      5.43 o 
   1   1   4       39.87       45.53      2.92 o 
   3   1   4       17.74       18.72      3.99 o 
   5   1   4       89.58       85.20      2.35 o 
   7   1   4       54.68       55.71      1.82 o 
   9   1   4      139.38      141.47      3.70 o 
  11   1   4      173.75      169.36      4.86 o 
  13   1   4      266.54      228.55      8.44 o 
  15   1   4     1094.49     1013.53     25.22 o 
  17   1   4      175.86      164.53      4.47 o 
  19   1   4       57.88       55.14      1.84 o 
  21   1   4        8.61        8.29      0.69 o 
  23   1   4       14.36       17.32      0.76 o 
  25   1   4       37.82       38.08      1.39 o 
  27   1   4       32.13       26.00      1.39 o 
  29   1   4        1.04        1.09      0.72 o 
  31   1   4        4.12        4.66      0.69 o 
  33   1   4        2.31        4.02      0.78 o 
  35   1   4        1.38        0.54      0.69 o 
  37   1   4       12.72       10.80      0.96 o 
  39   1   4        2.53        1.63      0.77 o 
  41   1   4        8.98        7.60      1.54 o 
  43   1   4       71.66       83.48      5.97 o 
   0   2   4      435.94      471.18     15.35 o 
   2   2   4      586.85      659.06     16.73 o 
   4   2   4      469.49      521.79     13.53 o 
   6   2   4      229.48      246.83      6.62 o 
   8   2   4       45.50       49.09      1.85 o 
  10   2   4      181.75      171.36      6.16 o 
  12   2   4      662.38      613.75     15.48 o 
  14   2   4     1513.35     1379.87     33.22 o 
  16   2   4      697.79      669.69     16.62 o 
  18   2   4      293.20      271.73      7.35 o 
  20   2   4       36.58       37.28      1.28 o 
  22   2   4       25.90       19.45      0.97 o 
  24   2   4       10.08        4.93      0.91 o 
  26   2   4      125.64       90.03      2.67 o 
  28   2   4       47.48       41.69      1.39 o 
  30   2   4      129.17      117.47      3.43 o 
  32   2   4      184.03      156.74      3.68 o 
  34   2   4       56.88       51.99      1.84 o 
  36   2   4        8.65        7.78      0.69 o 
  38   2   4        6.64        6.88      1.71 o 
  40   2   4       29.63       33.69      1.54 o 
  42   2   4       76.42      102.05      5.43 o 
   1   3   4      139.62      163.74      5.79 o 
   3   3   4       44.50       40.83      2.23 o 
   5   3   4      242.53      237.48      6.60 o 
   7   3   4      168.23      171.80      6.12 o 
   9   3   4      294.46      291.78      7.52 o 
  11   3   4      402.99      391.52     11.13 o 
  13   3   4     1061.62      998.91     24.58 o 
  15   3   4     3302.16     3242.82     67.97 o 
  17   3   4      349.77      347.15      8.78 o 
  19   3   4      168.20      170.28      4.94 o 
  21   3   4       17.67       16.11      0.81 o 
  23   3   4       38.30       41.75      1.39 o 
  25   3   4       78.53       78.01      2.67 o 
  27   3   4       98.67       83.63      2.67 o 
  29   3   4        1.34        1.52      0.72 o 
  31   3   4       18.28       15.99      1.25 o 
  33   3   4        6.02        8.31      0.69 o 
  35   3   4        6.93        3.90      0.91 o 
  37   3   4       28.81       30.68      1.86 o 
  39   3   4        4.78        3.62      0.97 o 
  41   3   4       31.10       35.83      2.17 o 
   0   4   4       80.21       77.08      5.43 o 
   2   4   4       53.29       47.15      2.24 o 
   4   4   4        8.03       11.30      1.25 o 
   6   4   4      178.90      158.28      4.99 o 
   8   4   4      294.25      279.10      7.35 o 
  10   4   4       29.96       29.66      1.58 o 
  12   4   4      439.50      442.60     13.01 o 
  14   4   4     1426.65     1412.41     40.15 o 
  16   4   4      179.29      182.39      7.60 o 
  18   4   4      102.99      103.14      4.34 o 
  20   4   4      153.45      151.99      6.51 o 
  22   4   4       25.66       24.44      1.54 o 
  24   4   4        6.88        7.43      1.63 o 
  26   4   4       10.54       11.83      3.26 o 
  28   4   4       10.86        9.52      1.63 o 
  30   4   4       34.67       29.94      1.63 o 
  32   4   4        0.76        1.63      0.77 o 
  34   4   4       25.20       28.62      2.17 o 
  36   4   4       59.49       69.48      4.34 o 
  38   4   4        4.09        3.26      0.97 o 
  40   4   4       55.91       72.74      4.34 o 
   1   5   4       58.05       65.11      2.03 o 
   3   5   4       41.64       36.74      1.39 o 
   5   5   4        4.14        3.94      0.97 o 
   7   5   4       62.73       71.91      2.79 o 
   9   5   4       45.67       42.34      2.17 o 
  11   5   4       14.92       16.29      1.09 o 
  13   5   4      376.93      383.24     15.20 o 
  15   5   4      788.56      800.14     30.40 o 
  17   5   4        9.47        9.77      1.09 o 
  19   5   4       27.50       21.71      2.17 o 
  21   5   4        2.38        2.17      1.09 o 
  23   5   4        2.34        1.63      0.77 o 
  25   5   4        0.20       -0.54      0.77 o 
  27   5   4       25.33       22.38      1.63 o 
  29   5   4        1.95        1.09      0.77 o 
  31   5   4       22.04       20.63      1.54 o 
  33   5   4        1.07        0.00      1.09 o 
  35   5   4       10.13        9.23      2.17 o 
  37   5   4        0.23       -1.09      1.09 o 
   0   6   4       21.48       23.88      2.17 o 
   2   6   4       73.99       69.50      2.30 o 
   4   6   4        8.83        8.18      0.77 o 
   6   6   4      230.41      229.41      8.69 o 
   8   6   4      312.10      299.65      8.44 o 
  10   6   4        2.03        1.09      1.09 o 
  12   6   4      114.74      109.65      5.43 o 
  14   6   4      633.04      617.75     24.97 o 
  16   6   4       43.75       42.34      3.26 o 
  18   6   4       13.29       11.94      2.17 o 
  20   6   4      167.39      175.88      7.60 o 
  22   6   4       75.28       69.46      5.97 o 
  24   6   4        4.45        4.95      0.77 o 
  26   6   4       37.68       40.78      2.30 o 
  28   6   4        5.19        4.95      0.77 o 
  30   6   4        5.58        5.18      0.97 o 
  32   6   4       14.90       12.67      3.80 o 
  34   6   4       23.18       25.73      4.34 o 
   1   7   4        9.51        7.40      1.63 o 
   3   7   4       41.33       37.66      2.71 o 
   5   7   4       66.06       69.15      3.80 o 
   7   7   4       18.31       18.46      1.54 o 
   9   7   4      103.10       99.88      3.39 o 
  11   7   4      128.14      131.38      4.61 o 
  13   7   4       24.75       22.27      1.54 o 
  15   7   4       13.37       15.51      2.17 o 
  17   7   4       75.24       79.80      3.07 o 
  19   7   4       94.34       94.67      3.39 o 
  21   7   4       10.06        8.73      1.29 o 
  23   7   4       15.03       15.17      1.29 o 
  25   7   4       24.24       27.94      1.58 o 
  27   7   4        0.43       -0.54      0.77 o 
  29   7   4        2.10        0.72      1.09 o 
   0   8   4       29.38       28.23      2.17 o 
   2   8   4       29.03       23.93      1.54 o 
   4   8   4        2.25        1.63      0.77 o 
   6   8   4       40.19       38.00      1.81 o 
   8   8   4      104.35      102.24      4.34 o 
  10   8   4        3.40        4.70      2.71 o 
  12   8   4       13.12        9.52      1.63 o 
  14   8   4      161.20      158.51      4.95 o 
  16   8   4       25.52       26.10      1.54 o 
  18   8   4        6.18        4.89      1.54 o 
  20   8   4       56.72       56.41      2.61 o 
  22   8   4       25.24       31.93      1.81 o 
  24   8   4        4.59        5.43      0.89 o 
   1   9   4        5.71        2.53      2.17 o 
   3   9   4       19.99       17.93      1.54 o 
   5   9   4       33.42       31.47      1.81 o 
   7   9   4        9.69       10.34      1.54 o 
   9   9   4       41.88       35.86      2.30 o 
  11   9   4       78.55       80.10      4.89 o 
  13   9   4       43.48       41.26      2.30 o 
  15   9   4       44.03       54.28      4.34 o 
   1   1   5       27.35       26.65      1.09 o 
   3   1   5      155.82      174.58      4.47 o 
   5   1   5      192.91      202.06      5.11 o 
   7   1   5        5.36        4.06      0.63 o 
   9   1   5       14.91       20.86      6.42 o 
  11   1   5     1611.52     1498.69     37.62 o 
  13   1   5     2712.21     2570.62     63.27 o 
  15   1   5     3284.63     3622.90    270.33 o 
  17   1   5     1865.01     2056.27    149.82 o 
  21   1   5       13.37       11.94      1.09 o 
  23   1   5        9.31        9.77      1.09 o 
  25   1   5       10.35       10.97      1.09 o 
  27   1   5       33.04       33.10      1.41 o 
  29   1   5       33.07       30.24      1.39 o 
  31   1   5       29.03       27.60      1.39 o 
  33   1   5       32.07       28.78      1.28 o 
  35   1   5       58.43       48.24      2.03 o 
  37   1   5       32.78       24.08      2.17 o 
  39   1   5       55.44       59.43      2.61 o 
  41   1   5       99.81      110.04      6.51 o 
   0   2   5       67.79       56.54      3.07 o 
   2   2   5       25.37       21.79      1.09 o 
   4   2   5      165.12      171.87      6.87 o 
   6   2   5      288.25      288.54      6.83 o 
   8   2   5      190.98      195.55      6.30 o 
  10   2   5      300.09      274.52      7.80 o 
  12   2   5      152.71      165.85      6.85 o 
  14   2   5      183.96      214.96     21.71 o 
  16   2   5      116.63      110.74     17.37 o 
  20   2   5      116.06      100.97      4.34 o 
  22   2   5      100.73       94.45      4.34 o 
  24   2   5       29.22       24.23      1.81 o 
  26   2   5       26.17       24.13      1.39 o 
  28   2   5        4.28        5.38      0.78 o 
  30   2   5       20.87       23.27      1.39 o 
  32   2   5       19.34       24.13      1.39 o 
  34   2   5       10.46        8.23      0.89 o 
  36   2   5       47.44       46.20      2.30 o 
  38   2   5       46.48       41.26      3.26 o 
  40   2   5        1.31        0.54      1.63 o 
   1   3   5       68.12       50.01      1.99 o 
   3   3   5       21.21       19.08      1.09 o 
   5   3   5       95.46       89.08      3.84 o 
   7   3   5        5.16        0.65      6.51 o 
   9   3   5       40.91       49.94      4.34 o 
  11   3   5      409.78      352.84     35.83 o 
  13   3   5      590.83      534.15     47.77 o 
  15   3   5      890.22      881.57     33.66 o 
  17   3   5      538.44      538.50     20.63 o 
  19   3   5       17.79       18.46      2.17 o 
  21   3   5       22.98       25.68      1.81 o 
  23   3   5       51.91       52.11      2.61 o 
  25   3   5       17.24       18.92      2.17 o 
  27   3   5        9.57        9.31      1.65 o 
  29   3   5       33.88       39.45      1.58 o 
  31   3   5        2.70        3.38      0.72 o 
  33   3   5       34.22       34.72      1.53 o 
  35   3   5        4.08        1.74      0.72 o 
  37   3   5        8.64        6.60      1.54 o 
   0   4   5      137.84       98.80      6.51 o 
   2   4   5       46.53       33.66      3.26 o 
   4   4   5       89.05       86.85      5.43 o 
   6   4   5      127.00      123.77      7.60 o 
  12   4   5      144.04      147.65      6.51 o 
  14   4   5       16.32       17.37      2.17 o 
  16   4   5      147.42      146.57      6.51 o 
  18   4   5      235.12      234.51      9.77 o 
  20   4   5       84.89       81.43      4.34 o 
  22   4   5       52.02       52.11      3.26 o 
  24   4   5       17.07       16.29      2.17 o 
  26   4   5       28.82       30.40      2.17 o 
  28   4   5       21.50       25.02      3.80 o 
  30   4   5       24.77       24.44      1.54 o 
  32   4   5       22.18       22.27      1.54 o 
  34   4   5        7.78        5.99      1.09 o 
  36   4   5       31.75       31.10      1.81 o 
   7   5   5        4.56        2.17      1.09 o 
   9   5   5       93.64       97.71      4.34 o 
  11   5   5      123.53      119.42      5.43 o 
  13   5   5        7.66        5.43      1.09 o 
  15   5   5       50.33       57.54      3.26 o 
  17   5   5       66.92       74.91      4.34 o 
  19   5   5      124.15      130.28      6.51 o 
  21   5   5       49.01       44.51      3.26 o 
  23   5   5       79.27       77.08      4.34 o 
  25   5   5       49.65       48.86      3.26 o 
  27   5   5       27.95       29.35      1.54 o 
  29   5   5       68.21       81.50      7.06 o 
  31   5   5       13.17       13.12      1.54 o 
  33   5   5       28.59       33.27      1.81 o 
   2   6   5       32.70       31.48      2.17 o 
   4   6   5        5.22        5.43      1.09 o 
   6   6   5        1.93        1.09      1.09 o 
   8   6   5        6.76        6.51      1.09 o 
  10   6   5       24.80       23.88      2.17 o 
  12   6   5       83.80       83.60      4.34 o 
  14   6   5      172.20      180.22      7.60 o 
  16   6   5      106.90      109.65      5.43 o 
  18   6   5       17.91       21.71      2.17 o 
  20   6   5        8.89        5.43      1.09 o 
  22   6   5        6.02        4.34      1.09 o 
  24   6   5        1.21        1.09      1.09 o 
  26   6   5        5.36        4.34      1.09 o 
  28   6   5       20.92       22.38      1.63 o 
  30   6   5        8.91        7.29      1.63 o 
   1   7   5       50.20       47.77      2.30 o 
   3   7   5       32.86       25.62      1.63 o 
   5   7   5       54.55       47.23      2.30 o 
   7   7   5        3.11        3.26      0.77 o 
   9   7   5       25.13       28.23      2.17 o 
  11   7   5       17.80       19.54      2.17 o 
  13   7   5        4.09        3.26      1.09 o 
  15   7   5        1.49        3.26      1.09 o 
  17   7   5       15.82       16.29      2.17 o 
  19   7   5       45.25       44.51      3.26 o 
  21   7   5       14.31       13.03      2.17 o 
  23   7   5       22.30       18.46      2.17 o 
  25   7   5       13.08       13.03      2.17 o 
   0   8   5       13.65       13.03      2.17 o 
   2   8   5       11.81       11.43      1.54 o 
   4   8   5        5.15        5.97      1.54 o 
   6   8   5       36.64       42.37      2.30 o 
   8   8   5       20.84       24.44      1.54 o 
  10   8   5       14.80       17.93      1.54 o 
  12   8   5       48.86       43.43      2.30 o 
  14   8   5      180.35      180.78      6.14 o 
  16   8   5       52.72       53.11      2.71 o 
  18   8   5        2.65        6.10      1.63 o 
   0   0   6      728.56      635.12     29.31 o 
   2   0   6      212.71      189.16      7.26 o 
   4   0   6       19.39       19.60      2.30 o 
   6   0   6      236.07      219.31     11.94 o 
  10   0   6     1076.83     1159.50     91.20 o 
  12   0   6      151.35      185.65     20.63 o 
  28   0   6      206.01      218.22      9.77 o 
  30   0   6       73.87       80.34      4.34 o 
  32   0   6        1.92        0.00      1.09 o 
  34   0   6        2.99        4.34      1.09 o 
  36   0   6       63.12       59.71      3.26 o 
   1   1   6       36.60       30.69      1.63 o 
   3   1   6       20.78       18.15      1.25 o 
   7   1   6       44.89       50.04     13.03 o 
  27   1   6        5.31        7.60      1.09 o 
  29   1   6       22.09       24.10      3.26 o 
  31   1   6        4.72        2.61      0.92 o 
  33   1   6        1.45        3.26      0.77 o 
  35   1   6        0.20        0.54      0.77 o 
  37   1   6       13.26       12.04      1.54 o 
   0   2   6      625.08      498.33     23.88 o 
   2   2   6      130.63      104.22      4.61 o 
  24   2   6       10.96       10.86      1.09 o 
  26   2   6        8.35        9.42      1.09 o 
  28   2   6      156.15      168.69      6.00 o 
  30   2   6       59.95       69.53      3.39 o 
  32   2   6        5.73        5.43      0.77 o 
  34   2   6        0.36       -0.77      0.77 o 
  36   2   6       34.10       32.11      2.30 o 
   1   3   6      130.50      105.31      6.51 o 
  21   3   6       84.50       92.28      4.34 o 
  23   3   6       20.97       27.14      2.17 o 
  25   3   6       28.04       27.14      2.17 o 
  27   3   6       15.76       17.37      2.17 o 
  29   3   6       65.79       73.83      4.34 o 
  31   3   6       18.98       17.37      2.17 o 
  33   3   6        5.20        6.76      0.97 o 
  18   4   6       49.59       55.37      3.26 o 
  20   4   6        4.34        4.34      1.09 o 
  22   4   6        4.93        3.26      1.09 o 
  24   4   6       12.11        8.69      2.17 o 
  26   4   6        2.82        1.09      1.09 o 
  28   4   6       70.01       73.83      4.34 o 
  30   4   6       25.30       32.57      2.17 o 
  32   4   6       11.21       13.77      1.63 o 
  15   5   6       27.33       24.97      2.17 o 
  17   5   6       46.19       44.51      3.26 o 
  19   5   6       60.76       64.05      3.26 o 
  21   5   6       20.24       20.63      2.17 o 
  23   5   6        3.07        1.09      1.09 o 
  25   5   6        0.13       -1.09      1.09 o 
  27   5   6        8.97       10.86      2.17 o 
  29   5   6        9.83        9.77      2.17 o 
  10   6   6       99.62      105.31      5.43 o 
  12   6   6      171.13      182.39      8.69 o 
  14   6   6       88.42       83.60      4.34 o 
  16   6   6       81.00       90.11      4.34 o 
  18   6   6       50.37       54.28      3.26 o 
  20   6   6       29.84       29.31      2.17 o 
  22   6   6       15.45       13.03      2.17 o 
  24   6   6       11.38       10.86      2.17 o 
   3   7   6       29.77       32.57      3.26 o 
   5   7   6       21.56       23.88      2.17 o 
   7   7   6        9.61       14.11      2.17 o 
   9   7   6       12.80       11.94      2.17 o 
  11   7   6        1.05        2.17      1.09 o 
  13   7   6        5.12        3.26      2.17 o 
  15   7   6       10.47        8.69      2.17 o 
  17   7   6        5.85        9.77      2.17 o 
  19   7   6        8.83        9.77      2.17 o 
   0   8   6        3.82        1.09      1.09 o 
   2   8   6        4.32        3.80      1.63 o 
   4   8   6        6.27        6.10      1.63 o 
   6   8   6        0.76        0.54      0.77 o 
  31   1   7       95.74       91.20      5.43 o 
  28   2   7       16.36       14.11      2.17 o 
  30   2   7        0.72        0.00      1.09 o 
  27   3   7       19.82       24.97      2.17 o 
  29   3   7        7.80        9.77      2.17 o 
  24   4   7       88.04       85.77      4.34 o 
  26   4   7       40.93       39.08      3.26 o 
  19   5   7        6.88        4.34      2.17 o 
  21   5   7       32.93       34.74      3.26 o 
  23   5   7        9.17        9.77      2.17 o 
  14   6   7        7.59       10.86      2.17 o 
  16   6   7        0.69        1.09      1.09 o 
                                                 
